# Supplementary material for: Analysis of in vitro bioactivity data extracted from drug discovery literature and patents: Ranking 1654 human protein targets by assayed compounds and molecular scaffolds
Source: J Cheminform. 2011 May 13;3:14. doi: 10.1186/1758-2946-3-14 (PMC3118229; doi:10.1186/1758-2946-3-14)
Supplement: Additional file 1 — Additional material. A list of proteins with names, symbols and Entrez Gene identifiers (Microsoft EXCEL). It also includes compound and document counts and the molecular framework breakdown for the compound sets. [file 1758-2946-3-14-S1.XLS]

## Sheet: Additional File 1
Rank	Gene and Protein Name	Approved Symbol	Splice Varian	Entrez Gene ID	No of compounds	No of documents	Molecular Framework 1	Molecular Framework 2	Carbon Scaffold	Atom ype Scaffold	Graph Scaffold	Ratio MF2 / No Cmpds	Ratio Graph Scaffold / No Cmpds
1	COAGULATION FACTOR X	F10		2159	42869	690	10802	10088	4675	8970	3001	0.235322	0.070004
2	CANNABINOID RECEPTOR 1 (BRAIN)	CNR1	S	1268	29658	578	5734	5425	3317	4935	2194	0.182919	0.0739767
3	KINASE INSERT DOMAIN RECEPTOR (A TYPE III RECEPTOR TYROSINE KINASE)	KDR		3791	27661	350	5479	5250	3189	4990	2363	0.189798	0.0854271
4	MITOGEN-ACTIVATED PROTEIN KINASE 14	MAPK14		1432	24568	309	3772	3654	2179	3504	1582	0.14873	0.0643927
5	DOPAMINE RECEPTOR D3	DRD3		1814	23405	508	4552	4445	2626	4170	1955	0.189917	0.0835292
6	COAGULATION FACTOR II (THROMBIN)	F2		2147	22853	768	5580	5397	3216	4994	2319	0.236162	0.101475
7	HISTAMINE RECEPTOR H3	HRH3	S	11255	22748	407	6618	6279	3647	5864	2509	0.276024	0.110295
8	TACHYKININ RECEPTOR 1	TACR1		6869	21908	626	4346	3951	2517	3636	1873	0.180345	0.0854939
9	MATRIX METALLOPEPTIDASE 13 (COLLAGENASE 3)	MMP13		4322	20590	315	3707	3493	1803	3216	1097	0.169645	0.0532783
10	CANNABINOID RECEPTOR 2 (MACROPHAGE)	CNR2		1269	19712	464	3919	3709	2415	3314	1633	0.188159	0.0828429
11	MATRIX METALLOPEPTIDASE 1 (INTERSTITIAL COLLAGENASE)	MMP1		4312	17525	394	3054	2910	1567	2702	1052	0.166049	0.0600285
12	ADENOSINE A2A RECEPTOR	ADORA2A	S	135	17181	532	3777	3673	2229	3457	1548	0.213783	0.0900995
13	EPIDERMAL GROWTH FACTOR RECEPTOR (ERYTHROBLASTIC LEUKEMIA VIRAL (V-ERB-B) ONCOGENE HOMOLOG, AVIAN)	EGFR		1956	16581	445	2957	2848	1700	2638	1224	0.171763	0.0738194
14	SOLUTE CARRIER FAMILY 6 (NEUROTRANSMITTER TRANSPORTER, SEROTONIN), MEMBER 4	SLC6A4		6532	16571	403	2590	2469	1509	2275	1106	0.148995	0.0667431
15	MATRIX METALLOPEPTIDASE 9 (GELATINASE B, 92KDA GELATINASE, 92KDA TYPE IV COLLAGENASE)	MMP9		4318	16537	344	2678	2550	1475	2353	1010	0.1542	0.0610752
16	5-HYDROXYTRYPTAMINE (SEROTONIN) RECEPTOR 6	HTR6	S	3362	16457	504	2737	2649	1757	2443	1273	0.160965	0.0773531
17	MATRIX METALLOPEPTIDASE 2 (GELATINASE A, 72KDA GELATINASE, 72KDA TYPE IV COLLAGENASE)	MMP2		4313	16405	310	3151	2992	1720	2786	1176	0.182383	0.0716855
18	5-HYDROXYTRYPTAMINE (SEROTONIN) RECEPTOR 2C	HTR2C		3358	15945	475	2393	2283	1407	2072	1037	0.14318	0.0650361
19	CORTICOTROPIN RELEASING HORMONE RECEPTOR 1	CRHR1		1394	15550	222	1609	1551	870	1442	595	0.0997428	0.0382637
20	MELANOCORTIN 4 RECEPTOR	MC4R		4160	15084	299	3213	3083	2353	2889	1985	0.204389	0.131596
21	5-HYDROXYTRYPTAMINE (SEROTONIN) RECEPTOR 2A	HTR2A		3356	14622	509	2679	2524	1634	2323	1226	0.172617	0.0838463
22	NEUROPEPTIDE Y RECEPTOR Y5	NPY5R		4889	14547	216	2562	2323	1324	2132	930	0.159689	0.0639307
23	CHEMOKINE (C-C MOTIF) RECEPTOR 3	CCR3		1232	14136	114	3504	3248	1701	3154	1246	0.229768	0.0881437
24	OPIOID RECEPTOR, MU 1	OPRM1	S	4988	13394	466	3491	3326	2582	3029	2068	0.24832	0.154397
25	DIPEPTIDYL-PEPTIDASE 4 (CD26, ADENOSINE DEAMINASE COMPLEXING PROTEIN 2)	DPP4		1803	13057	308	2986	2856	1674	2687	1193	0.218733	0.0913686
26	RENIN	REN		5972	12894	438	3609	3408	2257	3174	1695	0.264309	0.131456
27	CALCITONIN RECEPTOR-LIKE	CALCRL		10203	12615	137	2717	2534	1341	2369	1037	0.200872	0.0822037
28	CATHEPSIN S	CTSS		1520	12426	177	4412	4072	2396	3875	1715	0.3277	0.138017
29	CHOLINERGIC RECEPTOR, MUSCARINIC 3	CHRM3		1131	12398	412	3795	3594	2257	3350	1728	0.289885	0.139377
30	CHEMOKINE (C-C MOTIF) RECEPTOR 2	CCR2	S	729230	12208	160	2350	2260	1458	2154	1194	0.185125	0.0978047
31	DOPAMINE RECEPTOR D2	DRD2	S	1813	12050	564	2823	2730	1871	2536	1468	0.226556	0.121826
32	MET PROTO-ONCOGENE (HEPATOCYTE GROWTH FACTOR RECEPTOR)	MET		4233	11745	118	2423	2273	1484	2121	1078	0.193529	0.0917837
33	ADENOSINE A1 RECEPTOR	ADORA1	S	134	11644	480	2384	2340	1551	2180	1076	0.200962	0.0924081
34	GLYCOGEN SYNTHASE KINASE 3 BETA	GSK3B		2932	11283	198	2682	2520	1636	2420	1261	0.223345	0.111761
35	CHEMOKINE (C-C MOTIF) RECEPTOR 5	CCR5		1234	11179	197	2706	2529	1528	2374	1184	0.226228	0.105913
36	INTERLEUKIN 8 RECEPTOR, BETA	CXCR2		3579	10851	183	1267	1207	840	1098	614	0.111234	0.0565846
37	V-SRC SARCOMA (SCHMIDT-RUPPIN A-2) VIRAL ONCOGENE HOMOLOG (AVIAN)	SRC		6714	10838	282	2486	2382	1542	2305	1284	0.219782	0.118472
38	MELANIN-CONCENTRATING HORMONE RECEPTOR 1	MCHR1		2847	10821	209	2868	2725	1760	2473	1292	0.251825	0.119397
39	ENDOTHELIN RECEPTOR TYPE A	EDNRA		1909	10769	260	1201	1176	817	1109	638	0.109202	0.0592441
40	NUCLEAR RECEPTOR SUBFAMILY 3, GROUP C, MEMBER 1 (GLUCOCORTICOID RECEPTOR)	NR3C1		2908	10687	199	1931	1714	1189	1662	907	0.160382	0.0848695
41	ENDOTHELIN RECEPTOR TYPE B	EDNRB		1910	10601	239	1137	1111	757	1043	581	0.104801	0.0548062
42	5-HYDROXYTRYPTAMINE (SEROTONIN) RECEPTOR 1A	HTR1A		3350	10015	627	2180	2110	1480	1902	1099	0.210684	0.109735
43	OPIOID RECEPTOR, KAPPA 1	OPRK1		4986	9690	375	1850	1753	1437	1609	1181	0.180908	0.121878
44	TACHYKININ RECEPTOR 2	TACR2		6865	9676	301	2082	1865	1262	1749	1001	0.192745	0.103452
45	SOLUTE CARRIER FAMILY 6 (NEUROTRANSMITTER TRANSPORTER, NORADRENALIN), MEMBER 2	SLC6A2		6530	9671	272	1504	1444	879	1355	675	0.149312	0.0697963
46	ADENOSINE A3 RECEPTOR	ADORA3		140	9533	457	1701	1656	1208	1506	825	0.173712	0.0865415
47	OPIOID RECEPTOR, DELTA 1	OPRD1		4985	9500	394	1991	1895	1495	1700	1185	0.199474	0.124737
48	HYDROXYSTEROID (11-BETA) DEHYDROGENASE 1	HSD11B1		3290	9334	151	2438	2195	1546	2170	1136	0.235162	0.121706
49	ELASTASE 2, NEUTROPHIL	ELANE		1991	9173	308	2514	2400	1688	2276	1262	0.261637	0.137578
50	TRANSIENT RECEPTOR POTENTIAL CATION CHANNEL, SUBFAMILY V, MEMBER 1	TRPV1		7442	8988	150	1596	1549	793	1443	591	0.172341	0.0657543
51	CHOLINERGIC RECEPTOR, MUSCARINIC 2	CHRM2		1129	8970	337	2375	2231	1494	2054	1206	0.248718	0.134448
52	BETA-SITE APP-CLEAVING ENZYME 1	BACE1		23621	8956	176	2140	2031	1452	1911	1089	0.226775	0.121594
53	DOPAMINE RECEPTOR D4	DRD4	S	1815	8903	415	1846	1784	1195	1604	848	0.200382	0.0952488
54	CATHEPSIN K	CTSK		1513	8581	193	2596	2400	1510	2287	1166	0.279688	0.135882
55	G PROTEIN-COUPLED RECEPTOR 44	GPR44		11251	8551	125	1281	1228	761	1158	573	0.143609	0.0670097
56	PEROXISOME PROLIFERATOR-ACTIVATED RECEPTOR ALPHA	PPARA		5465	8539	214	1754	1720	1037	1611	750	0.201429	0.0878323
57	INSULIN-LIKE GROWTH FACTOR 1 RECEPTOR	IGF1R		3480	8318	143	2057	1956	1313	1908	1011	0.235153	0.121544
58	GLUCAGON RECEPTOR	GCGR		2642	8106	85	1270	1218	931	1057	699	0.150259	0.0862324
59	CARBONIC ANHYDRASE II	CA2		760	7978	338	1098	1031	661	968	483	0.12923	0.0605415
60	BRADYKININ RECEPTOR B1	BDKRB1		623	7610	121	1866	1814	1136	1676	895	0.238371	0.117608
61	PROTEIN TYROSINE PHOSPHATASE, NON-RECEPTOR TYPE 1	PTPN1		5770	7554	188	2063	1975	1492	1853	1189	0.261451	0.1574
62	OPIATE RECEPTOR-LIKE 1	OPRL1		4987	7431	189	1660	1545	1198	1402	961	0.207913	0.129323
63	GONADOTROPIN-RELEASING HORMONE RECEPTOR	GNRHR		2798	7357	136	1829	1767	1160	1602	892	0.240179	0.121245
64	TACHYKININ RECEPTOR 3	TACR3		6870	7338	190	1354	1248	801	1160	585	0.170074	0.079722
65	ESTROGEN RECEPTOR 1	ESR1		2099	7243	343	1135	1028	789	932	605	0.14193	0.0835289
66	TEK TYROSINE KINASE, ENDOTHELIAL	TEK		7010	6960	112	1775	1707	1061	1661	836	0.245259	0.120115
67	ESTROGEN RECEPTOR 2 (ER BETA)	ESR2		2100	6695	289	933	847	655	770	502	0.126512	0.0749813
68	CARBONIC ANHYDRASE I	CA1		759	6517	270	957	906	582	855	442	0.139021	0.0678226
69	ARGININE VASOPRESSIN RECEPTOR 1A	AVPR1A		552	6397	187	1241	1151	789	1057	628	0.179928	0.098171
70	V-RAF-1 MURINE LEUKEMIA VIRAL ONCOGENE HOMOLOG 1	RAF1		5894	6392	87	977	955	587	910	460	0.149406	0.071965
71	PROSTAGLANDIN G/H SYNTHASE 2	PTGS2		5743	6225	278	1035	988	609	914	406	0.158715	0.0652209
72	GROWTH HORMONE SECRETAGOGUE RECEPTOR	GHSR		2693	6174	81	1495	1448	1005	1315	807	0.234532	0.130709
73	HISTONE DEACETYLASE 1	HDAC1		3065	6124	170	2331	2232	1458	2159	1074	0.364468	0.175376
74	SOLUTE CARRIER FAMILY 6 (NEUROTRANSMITTER TRANSPORTER, DOPAMINE), MEMBER 3	SLC6A3		6531	6109	240	1154	1098	647	1024	503	0.179735	0.0823375
75	PEROXISOME PROLIFERATOR-ACTIVATED RECEPTOR GAMMA	PPARG		5468	6034	205	1473	1432	960	1335	737	0.237322	0.122141
76	MATRIX METALLOPEPTIDASE 14 (MEMBRANE-INSERTED)	MMP14		4323	5998	96	1076	1035	579	933	395	0.172558	0.0658553
77	CHOLINERGIC RECEPTOR, MUSCARINIC 1	CHRM1		1128	5988	301	1388	1278	860	1165	664	0.213427	0.110888
78	MATRIX METALLOPEPTIDASE 3 (STROMELYSIN 1, PROGELATINASE)	MMP3		4314	5842	228	1781	1698	957	1528	689	0.290654	0.117939
79	ADRENERGIC, ALPHA-1A, RECEPTOR	ADRA1A		148	5840	296	1057	1006	724	914	579	0.17226	0.0991438
80	CHK1 CHECKPOINT HOMOLOG (S. POMBE)	CHEK1		1111	5826	133	1469	1422	931	1349	714	0.244078	0.122554
81	ADRENERGIC, ALPHA-2A, RECEPTOR	ADRA2A		150	5808	259	1437	1358	971	1217	711	0.233815	0.122417
82	NEUROPEPTIDE Y RECEPTOR Y1	NPY1R		4886	5773	156	1253	1164	828	1068	632	0.201628	0.109475
83	POTASSIUM VOLTAGE-GATED CHANNEL, SUBFAMILY H (EAG-RELATED), MEMBER 2	KCNH2		3757	5605	350	1962	1871	1305	1724	986	0.333809	0.175914
84	PHOSPHOINOSITIDE-3-KINASE, CATALYTIC, GAMMA POLYPEPTIDE	PIK3CG		5294	5561	66	1550	1483	869	1440	663	0.266679	0.119223
85	INTERLEUKIN 8 RECEPTOR ALPHA	CXCR1		3577	5558	103	696	651	455	607	371	0.117128	0.0667506
86	UROTENSIN 2 RECEPTOR	UTS2R		2837	5515	94	1062	1022	726	973	614	0.185313	0.111333
87	INHIBITOR OF KAPPA LIGHT POLYPEPTIDE GENE ENHANCER IN B-CELLS, KINASE BETA	IKBKB		3551	5436	86	1294	1251	743	1191	563	0.230132	0.103569
88	HISTAMINE RECEPTOR H1	HRH1		3269	5412	243	1185	1135	777	1037	588	0.209719	0.108647
89	PHOSPHOINOSITIDE-3-KINASE, CATALYTIC, ALPHA POLYPEPTIDE	PIK3CA		5290	5379	74	1662	1555	921	1517	676	0.289087	0.125674
90	COAGULATION FACTOR VIIA	F7	S	2155	5356	89	1030	1017	697	972	512	0.189881	0.0955937
91	FMS-RELATED TYROSINE KINASE 3	FLT3		2322	5207	109	1230	1189	753	1160	647	0.228346	0.124256
92	ANDROGEN RECEPTOR (DIHYDROTESTOSTERONE RECEPTOR; TESTICULAR FEMINIZATION; SPINAL AND BULBAR MUSCULAR ATROPHY; KENNEDY DISEASE)	AR		367	5149	180	1046	973	644	853	455	0.188969	0.0883667
93	HISTAMINE RECEPTOR H4	HRH4		59340	5141	139	1125	1073	748	942	493	0.208714	0.0958957
94	SOMATOSTATIN RECEPTOR 5	SSTR5		6755	5111	154	1002	970	714	943	648	0.189787	0.126785
95	ADENOSINE A2B RECEPTOR	ADORA2B		136	5047	220	1038	1008	677	929	508	0.199723	0.100654
96	V-RAF MURINE SARCOMA VIRAL ONCOGENE HOMOLOG B1	BRAF		673	5031	81	1450	1388	844	1329	607	0.275889	0.120652
97	PEROXISOME PROLIFERATOR-ACTIVATED RECEPTOR DELTA	PPARD		5467	4946	114	1102	1072	663	1019	516	0.216741	0.104327
98	MELANOCORTIN 3 RECEPTOR	MC3R		4159	4919	165	1325	1255	1046	1189	910	0.255133	0.184997
99	OXYTOCIN RECEPTOR	OXTR		5021	4900	114	916	874	618	804	483	0.178367	0.0985714
100	GLUCOKINASE (HEXOKINASE 4)	GCK		2645	4860	81	1169	1118	635	1073	458	0.230041	0.0942387
101	PROGESTERONE RECEPTOR	PGR		5241	4838	155	659	553	415	471	284	0.114303	0.0587019
102	ADRENERGIC, ALPHA-2C, RECEPTOR	ADRA2C		152	4830	206	1276	1222	891	1113	645	0.253002	0.13354
103	DIACYLGLYCEROL O-ACYLTRANSFERASE HOMOLOG 1 (MOUSE)	DGAT1		8694	4823	54	1159	1122	659	1071	468	0.232635	0.097035
104	CHEMOKINE (C-X-C MOTIF) RECEPTOR 3	CXCR3		2833	4727	59	817	718	465	674	368	0.151893	0.0778506
105	ADRENERGIC, BETA-2-, RECEPTOR, SURFACE	ADRB2		154	4708	209	1388	1363	941	1267	779	0.289507	0.165463
106	CHEMOKINE (C-C MOTIF) RECEPTOR 1	CCR1		1230	4699	82	972	926	575	896	453	0.197063	0.0964035
107	PLATELET-DERIVED GROWTH FACTOR RECEPTOR, BETA POLYPEPTIDE	PDGFRB		5159	4674	143	1329	1277	773	1215	618	0.273214	0.132221
108	V-ERB-B2 ERYTHROBLASTIC LEUKEMIA VIRAL ONCOGENE HOMOLOG 2	ERBB2		2064	4576	127	1336	1287	781	1217	615	0.28125	0.134397
109	FK506 BINDING PROTEIN 12-RAPAMYCIN ASSOCIATED PROTEIN 1	MTOR		2475	4493	43	1367	1183	738	1095	522	0.263298	0.116181
110	ARGININE VASOPRESSIN RECEPTOR 2	AVPR2		554	4372	159	739	685	512	607	401	0.156679	0.09172
111	GAMMA-AMINOBUTYRIC ACID (GABA) A RECEPTOR, ALPHA 2	GABRA2		2555	4287	79	801	788	425	743	265	0.183812	0.0618148
112	MELANOCORTIN 5 RECEPTOR	MC5R		4161	4261	140	1209	1141	982	1070	855	0.267778	0.200657
113	V-AKT MURINE THYMOMA VIRAL ONCOGENE HOMOLOG 1	AKT1		207	4244	144	1282	1242	817	1176	633	0.292648	0.149152
114	PROTEASE, SERINE, 1 (TRYPSIN 1)	PRSS1		5644	4206	209	1423	1404	923	1310	709	0.333809	0.168569
115	DOPAMINE RECEPTOR D2L	DRD2	S	1813	4187	145	1073	1027	610	961	462	0.245283	0.110342
116	PROTEIN KINASE C, THETA	PRKCQ		5588	4173	55	871	852	543	819	418	0.20417	0.100168
117	5-HYDROXYTRYPTAMINE (SEROTONIN) RECEPTOR 7 (ADENYLATE CYCLASE-COUPLED)	HTR7	S	3363	4153	232	1027	1009	739	922	580	0.242957	0.139658
118	GAMMA-AMINOBUTYRIC ACID (GABA) A RECEPTOR, ALPHA 3	GABRA3		2556	4140	82	794	782	416	742	259	0.188889	0.0625604
119	ELASTASE 1, PANCREATIC	CELA1		1990	4120	214	1232	1177	888	1130	726	0.28568	0.176214
120	CATHEPSIN L	CTSL1		1514	4113	184	1579	1463	1034	1387	817	0.355701	0.198638
121	BRADYKININ RECEPTOR B2	BDKRB2		624	4024	117	1139	1085	762	1033	628	0.269632	0.156064
122	CATHEPSIN B	CTSB		1508	3954	205	1452	1352	976	1268	779	0.341932	0.197016
123	NUCLEAR RECEPTOR SUBFAMILY 1, GROUP H, MEMBER 2	NR1H2		7376	3851	59	943	816	596	818	451	0.211893	0.117112
124	ADRENERGIC, ALPHA-1D, RECEPTOR	ADRA1D		146	3823	228	678	629	429	567	338	0.16453	0.0884122
125	JANUS KINASE 2 (A PROTEIN TYROSINE KINASE)	JAK2		3717	3814	58	1015	945	580	905	472	0.247771	0.123755
126	ADRENERGIC, BETA-3-, RECEPTOR	ADRB3		155	3775	107	1228	1208	785	1091	593	0.32	0.157086
127	SIRTUIN (SILENT MATING TYPE INFORMATION REGULATION 2 HOMOLOG) 1 (S. CEREVISIAE)	SIRT1		23411	3767	34	461	448	260	442	219	0.118928	0.0581364
128	MITOGEN-ACTIVATED PROTEIN KINASE KINASE 1	MAP2K1		5604	3679	102	1043	1008	597	959	456	0.273987	0.123947
129	MELANOCORTIN 1 RECEPTOR (ALPHA MELANOCYTE STIMULATING HORMONE RECEPTOR)	MC1R	S	4157	3675	114	859	806	677	749	594	0.21932	0.161633
130	ADRENERGIC, ALPHA-1B, RECEPTOR	ADRA1B		147	3673	246	713	682	516	613	404	0.185679	0.109992
131	FATTY ACID AMIDE HYDROLASE 1	FAAH		2166	3669	55	1090	1050	584	985	414	0.286182	0.112837
132	PTK2 PROTEIN TYROSINE KINASE 2	PTK2		5747	3595	45	804	786	515	753	415	0.218637	0.115438
133	PROSTAGLANDIN-ENDOPEROXIDE SYNTHASE 1 (PROSTAGLANDIN G/H SYNTHASE AND CYCLOOXYGENASE)	PTGS1		5742	3578	198	659	628	390	580	233	0.175517	0.0651202
134	NUCLEAR RECEPTOR SUBFAMILY 1, GROUP H, MEMBER 3	NR1H3		10062	3576	62	873	752	542	755	398	0.210291	0.111298
135	COMPLEMENT COMPONENT 5A RECEPTOR 1	C5AR1		728	3530	54	970	950	775	873	655	0.269122	0.185552
136	JANUS KINASE 3 (A PROTEIN TYROSINE KINASE, LEUKOCYTE)	JAK3		3718	3469	57	838	780	527	735	421	0.224849	0.121361
137	PLASMINOGEN	PLG		5340	3416	223	911	900	651	828	488	0.263466	0.142857
138	V-KIT HARDY-ZUCKERMAN 4 FELINE SARCOMA VIRAL ONCOGENE HOMOLOG	KIT		3815	3349	82	1068	1013	566	968	457	0.302478	0.136459
139	FIBROBLAST GROWTH FACTOR RECEPTOR 1 (FMS-RELATED TYROSINE KINASE 2, PFEIFFER SYNDROME)	FGFR1		2260	3316	94	647	626	406	560	308	0.188782	0.092883
140	CATHEPSIN D	CTSD		1509	3281	104	1104	1061	820	1009	670	0.323377	0.204206
141	LYMPHOCYTE-SPECIFIC PROTEIN TYROSINE KINASE	LCK		3932	3265	135	984	960	647	933	543	0.294028	0.166309
142	PHOSPHODIESTERASE 5	PDE5A	S	8654	3246	140	909	881	611	836	475	0.271411	0.146334
143	ADAM METALLOPEPTIDASE DOMAIN 17 (TUMOR NECROSIS FACTOR, ALPHA, CONVERTING ENZYME)	ADAM17		6868	3189	58	986	972	631	927	477	0.304798	0.149577
144	ACETYLCHOLINESTERASE (YT BLOOD GROUP)	ACHE		43	3185	206	835	790	582	724	480	0.248038	0.150706
145	POTASSIUM VOLTAGE-GATED CHANNEL, SHAKER-RELATED SUBFAMILY, MEMBER 5	KCNA5		3741	3184	81	879	851	481	806	385	0.267274	0.120917
146	LEUKOTRIENE A4 HYDROLASE	LTA4H		4048	3029	52	850	812	458	800	369	0.268075	0.121822
147	GLUTAMATE RECEPTOR, METABOTROPIC 5	GRM5	S	2915	2996	78	865	849	388	806	246	0.283378	0.0821095
148	PROSTAGLANDIN D2 RECEPTOR (DP)	PTGDR		5729	2992	82	694	642	381	628	308	0.214572	0.102941
149	ADRENERGIC, ALPHA-2B, RECEPTOR	ADRA2B		151	2956	162	687	662	485	590	381	0.223951	0.12889
150	INSULIN RECEPTOR	INSR		3643	2946	102	735	718	526	682	450	0.24372	0.152749
151	PROSTAGLANDIN E RECEPTOR 1 (SUBTYPE EP1), 42KDA	PTGER1		5731	2881	84	769	756	437	716	312	0.262409	0.108296
152	SPHINGOSINE-1-PHOSPHATE RECEPTOR 1	S1PR1		1901	2870	73	600	593	378	557	284	0.20662	0.0989547
153	HYPOCRETIN (OREXIN) RECEPTOR 2	HCRTR2		3062	2861	50	898	885	488	872	358	0.309332	0.125131
154	MATRIX METALLOPEPTIDASE 8 (NEUTROPHIL COLLAGENASE)	MMP8		4317	2839	133	834	806	573	756	453	0.283903	0.159563
155	SOMATOSTATIN RECEPTOR 2	SSTR2		6752	2833	143	790	772	604	745	551	0.272503	0.194493
156	5-HYDROXYTRYPTAMINE (SEROTONIN) RECEPTOR 1D	HTR1D		3352	2791	213	876	843	597	774	460	0.302042	0.164815
157	POLO-LIKE KINASE 1 (DROSOPHILA)	PLK1		5347	2781	60	1022	985	677	929	561	0.354189	0.201726
158	NEUROPEPTIDE Y RECEPTOR Y2	NPY2R		4887	2769	84	715	678	479	630	386	0.244854	0.139401
159	GAMMA-AMINOBUTYRIC ACID (GABA) A RECEPTOR, ALPHA 5	GABRA5		2558	2667	52	679	669	319	651	220	0.250844	0.0824897
160	SOLUTE CARRIER FAMILY 6 (NEUROTRANSMITTER TRANSPORTER, GLYCINE), MEMBER 9	SLC6A9		6536	2649	67	738	726	533	698	464	0.274066	0.17516
161	GALANIN RECEPTOR 3	GALR3		8484	2647	26	201	199	143	185	124	0.0751794	0.0468455
162	5-HYDROXYTRYPTAMINE (SEROTONIN) RECEPTOR 2B	HTR2B		3357	2640	216	580	575	425	545	343	0.217803	0.129924
163	SPLEEN TYROSINE KINASE	SYK		6850	2610	51	693	629	407	581	316	0.240996	0.121073
164	5-HYDROXYTRYPTAMINE (SEROTONIN) RECEPTOR 4	HTR4	S	3360	2566	84	444	434	282	419	235	0.169135	0.0915822
165	HYPOCRETIN (OREXIN) RECEPTOR 1	HCRTR1		3061	2566	49	880	867	486	857	367	0.33788	0.143024
166	MITOGEN-ACTIVATED PROTEIN KINASE 11	MAPK11		5600	2549	73	789	774	482	747	401	0.303648	0.157317
167	ZETA-CHAIN (TCR) ASSOCIATED PROTEIN KINASE 70KDA	ZAP70		7535	2504	51	650	640	430	610	346	0.255591	0.138179
168	CHOLINERGIC RECEPTOR, MUSCARINIC 4	CHRM4		1132	2496	175	606	555	387	506	305	0.222356	0.122196
169	PROSTAGLANDIN E RECEPTOR 3 (SUBTYPE EP3)	PTGER3		5733	2487	76	496	462	311	408	210	0.185766	0.0844391
170	ADRENERGIC RECEPTOR, BETA 1	ADRB1		153	2483	189	707	689	487	652	391	0.277487	0.157471
171	CYTOCHROME P450, FAMILY 19, SUBFAMILY A, POLYPEPTIDE 1	CYP19A1		1588	2451	149	647	596	444	498	305	0.243166	0.124439
172	5-HYDROXYTRYPTAMINE (SEROTONIN) RECEPTOR 1B	HTR1B		3351	2427	175	727	701	514	660	411	0.288834	0.169345
173	MITOGEN-ACTIVATED PROTEIN KINASE 10	MAPK10		5602	2367	59	452	437	303	411	236	0.184622	0.0997043
174	ARGININE VASOPRESSIN RECEPTOR 1B	AVPR1B		553	2331	69	437	411	260	291	224	0.176319	0.0960961
175	NUCLEAR RECEPTOR SUBFAMILY 3, GROUP C, MEMBER 2	NR3C2		4306	2326	73	457	435	295	400	234	0.187016	0.100602
176	CARBONIC ANHYDRASE IX	CA9		768	2300	136	422	401	289	386	233	0.174348	0.101304
177	BUTYRYLCHOLINESTERASE	BCHE		590	2253	147	648	609	475	555	380	0.270306	0.168664
178	ANAPLASTIC LYMPHOMA RECEPTOR TYROSINE KINASE	ALK		238	2248	22	406	394	246	371	207	0.175267	0.0920819
179	CHEMOKINE (C-C MOTIF) RECEPTOR 8	CCR8		1237	2246	16	400	387	215	346	141	0.172306	0.0627783
180	ANGIOTENSIN II RECEPTOR, TYPE 1	AGTR1		185	2206	61	443	418	358	394	285	0.189483	0.129193
181	DOPAMINE RECEPTOR D1	DRD1		1812	2176	166	625	603	469	568	390	0.277114	0.179228
182	PHOSPHODIESTERASE 4B, CAMP-SPECIFIC (PHOSPHODIESTERASE E4 DUNCE HOMOLOG, DROSOPHILA)	PDE4B	S	5142	2170	56	802	757	451	730	334	0.348848	0.153917
183	NEUROTROPHIC TYROSINE KINASE, RECEPTOR, TYPE 1	NTRK1		4914	2163	58	659	625	382	594	301	0.288951	0.139159
184	POLY (ADP-RIBOSE) POLYMERASE 1	PARP1		142	2147	48	887	847	549	773	388	0.394504	0.180717
185	AXL RECEPTOR TYROSINE KINASE	AXL		558	2143	30	889	865	531	850	448	0.40364	0.209053
186	THROMBOXANE A2 RECEPTOR	TBXA2R		6915	2110	140	577	528	375	491	288	0.250237	0.136493
187	MITOGEN-ACTIVATED PROTEIN KINASE KINASE KINASE 8	MAP3K8		1326	2109	10	392	372	215	337	157	0.176387	0.0744429
188	PROSTAGLANDIN E SYNTHASE	PTGES		9536	2081	30	369	365	228	341	175	0.175396	0.0840942
189	SOMATOSTATIN RECEPTOR 4	SSTR4		6754	2079	123	699	681	534	659	488	0.327561	0.234728
190	PURINERGIC RECEPTOR P2Y, G-PROTEIN COUPLED, 1	P2RY1		5028	2062	43	413	398	270	381	201	0.193016	0.0974782
191	SOMATOSTATIN RECEPTOR 1	SSTR1		6751	2048	123	672	657	514	634	474	0.320801	0.231445
192	CYTOCHROME P450, FAMILY 2, SUBFAMILY D, POLYPEPTIDE 6	CYP2D6		1565	2040	105	552	527	378	515	310	0.258333	0.151961
193	SOMATOSTATIN RECEPTOR 3	SSTR3		6753	2035	121	655	642	503	617	463	0.315479	0.227518
194	CALPAIN 1, (MU/I) LARGE SUBUNIT	CAPN1		823	2032	85	618	600	445	578	363	0.295276	0.178642
195	PROSTAGLANDIN E RECEPTOR 2 (SUBTYPE EP2), 53KDA	PTGER2		5732	1993	119	510	483	338	446	261	0.242348	0.130958
196	RHO-ASSOCIATED, COILED-COIL CONTAINING PROTEIN KINASE 2	ROCK2		9475	1992	60	697	668	462	629	380	0.335341	0.190763
197	JANUS KINASE 1 (A PROTEIN TYROSINE KINASE)	JAK1		3716	1973	15	396	368	249	339	204	0.186518	0.103396
198	PROSTAGLANDIN E RECEPTOR 4 (SUBTYPE EP4)	PTGER4		5734	1968	122	440	411	287	368	219	0.208841	0.11128
199	ARACHIDONATE 5-LIPOXYGENASE-ACTIVATING PROTEIN	ALOX5AP		241	1934	22	531	507	286	495	218	0.262151	0.11272
200	NITRIC OXIDE SYNTHASE 2A, INDUCIBLE	NOS2	S	4843	1907	94	602	560	359	517	258	0.293655	0.135291
201	PROTEIN KINASE C, ALPHA	PRKCA		5578	1907	126	629	613	481	587	424	0.321447	0.222339
202	CHEMOKINE (C-X-C MOTIF) RECEPTOR 4	CXCR4		7852	1881	41	729	689	541	653	474	0.366295	0.251994
203	RHO-ASSOCIATED, COILED-COIL CONTAINING PROTEIN KINASE 1	ROCK1		6093	1874	39	512	492	342	473	284	0.26254	0.151547
204	AURORA KINASE A	AURKA		6790	1865	73	545	527	364	512	292	0.282574	0.156568
205	CELL DIVISION CYCLE 2, G1 TO S AND G2 TO M	CDK1		983	1855	34	641	596	354	576	287	0.321294	0.154717
206	COAGULATION FACTOR XI (PLASMA THROMBOPLASTIN ANTECEDENT)	F11		2160	1831	45	610	605	416	503	296	0.330421	0.16166
207	CHYMASE 1, MAST CELL	CMA1		1215	1824	83	473	460	356	440	307	0.252193	0.168311
208	MATRIX METALLOPEPTIDASE 12 (MACROPHAGE ELASTASE)	MMP12		4321	1824	73	645	633	379	556	261	0.347039	0.143092
209	CALCIUM CHANNEL, VOLTAGE-DEPENDENT, N TYPE, ALPHA 1B SUBUNIT	CACNA1B		774	1803	49	460	444	334	410	269	0.246256	0.149196
210	PLATELET-DERIVED GROWTH FACTOR RECEPTOR, ALPHA POLYPEPTIDE	PDGFRA		5156	1801	42	395	379	174	359	141	0.210439	0.0782898
211	STEROID-5-ALPHA-REDUCTASE, ALPHA POLYPEPTIDE 1 (3-OXO-5 ALPHA-STEROID DELTA 4-DEHYDROGENASE ALPHA 1)	SRD5A1		6715	1780	100	397	360	281	254	128	0.202247	0.0719101
212	DIHYDROFOLATE REDUCTASE	DHFR		1719	1771	128	332	327	230	280	163	0.184641	0.0920384
213	FMS-RELATED TYROSINE KINASE 1 (VASCULAR ENDOTHELIAL GROWTH FACTOR/VASCULAR PERMEABILITY FACTOR RECEPTOR)	FLT1		2321	1736	65	444	415	298	400	243	0.239055	0.139977
214	5-HYDROXYTRYPTAMINE (SEROTONIN) RECEPTOR 1F	HTR1F		3355	1721	92	270	269	173	246	138	0.156304	0.0801859
215	MELATONIN RECEPTOR 1B	MTNR1B		4544	1716	83	271	262	208	240	165	0.152681	0.0961538
216	NEUROMEDIN B RECEPTOR	NMBR		4829	1707	19	217	213	140	205	122	0.12478	0.0714704
217	GLUTAMATE RECEPTOR, METABOTROPIC 2	GRM2		2912	1705	60	545	526	351	504	238	0.308504	0.139589
218	PHOSPHOINOSITIDE-3-KINASE, CATALYTIC, DELTA POLYPEPTIDE	PIK3CD		5293	1704	44	583	554	364	537	272	0.325117	0.159624
219	SERPIN PEPTIDASE INHIBITOR, CLADE E (NEXIN, PLASMINOGEN ACTIVATOR INHIBITOR TYPE 1), MEMBER 1	SERPINE1		5054	1702	38	496	483	380	470	335	0.283784	0.196827
220	COAGULATION FACTOR II (THROMBIN) RECEPTOR	F2R		2149	1699	57	590	571	364	488	274	0.33608	0.161271
221	PHOSPHOINOSITIDE-3-KINASE, CATALYTIC, BETA POLYPEPTIDE	PIK3CB		5291	1696	45	590	564	367	547	279	0.332547	0.164505
222	CYTOCHROME P450, FAMILY 3, SUBFAMILY A, POLYPEPTIDE 4	CYP3A4		1576	1689	148	614	582	467	559	387	0.344583	0.22913
223	PLASMINOGEN ACTIVATOR, UROKINASE	PLAU		5328	1655	101	532	528	386	488	298	0.319033	0.18006
224	EPOXIDE HYDROLASE 2	EPHX2		2053	1653	42	579	534	332	483	235	0.323049	0.142166
225	5-HYDROXYTRYPTAMINE (SEROTONIN) RECEPTOR 5A	HTR5A	S	3361	1647	76	585	569	378	542	285	0.345477	0.173042
226	V-AKT MURINE THYMOMA VIRAL ONCOGENE HOMOLOG 2	AKT2		208	1629	79	679	670	419	631	304	0.411295	0.186618
227	V-AKT MURINE THYMOMA VIRAL ONCOGENE HOMOLOG 3	AKT3		10000	1592	67	599	595	363	559	257	0.373744	0.161432
228	MITOGEN-ACTIVATED PROTEIN KINASE-ACTIVATED PROTEIN KINASE 2	MAPKAPK2		9261	1588	64	527	510	312	475	237	0.321159	0.149244
229	RET PROTO-ONCOGENE	RET		5979	1583	40	384	370	248	362	213	0.233733	0.134555
230	MONOAMINE OXIDASE B	MAOB		4129	1573	75	252	241	182	223	127	0.15321	0.0807374
231	MEMBRANE METALLO-ENDOPEPTIDASE	MME		4311	1573	40	320	309	267	297	227	0.19644	0.14431
232	HISTAMINE RECEPTOR H2	HRH2		3274	1559	104	389	362	239	325	188	0.2322	0.12059
233	PURINERGIC RECEPTOR P2Y, G PROTEIN-COUPLED, 12	P2RY12		64805	1541	51	384	365	239	358	212	0.236859	0.137573
234	COLONY STIMULATING FACTOR 1 RECEPTOR	CSF1R		1436	1535	35	585	563	336	534	271	0.366775	0.176547
235	PANCREATIC POLYPEPTIDE RECEPTOR 1	PPYR1		5540	1526	57	385	373	276	342	215	0.24443	0.140891
236	C-ABL ONCOGENE 1, RECEPTOR TYROSINE KINASE	ABL1		25	1512	81	420	412	301	394	259	0.272487	0.171296
237	G PROTEIN-COUPLED RECEPTOR 119	GPR119		139760	1502	11	372	365	184	363	139	0.243009	0.0925433
238	PROTEIN KINASE C, BETA	PRKCB		5579	1495	110	505	490	352	476	312	0.327759	0.208696
239	MATRIX METALLOPEPTIDASE 7 (MATRILYSIN, UTERINE)	MMP7		4316	1477	90	575	558	354	491	292	0.377793	0.197698
240	STEROID SULFATASE (MICROSOMAL), ISOZYME S	STS		412	1419	53	264	240	195	208	145	0.169133	0.102185
241	CASPASE 3, APOPTOSIS-RELATED CYSTEINE PEPTIDASE	CASP3		836	1415	79	508	489	361	465	281	0.345583	0.198587
242	ENDOTHELIN CONVERTING ENZYME 1	ECE1	S	1889	1411	35	439	426	297	415	264	0.301914	0.187101
243	PLATELET-ACTIVATING FACTOR RECEPTOR	PTAFR		5724	1402	81	328	307	233	291	201	0.218973	0.143367
244	AURORA KINASE B	AURKB		9212	1372	31	402	379	283	369	239	0.276239	0.174198
245	PROTEIN KINASE DNA-ACTIVATED CATALYTIC POLYPEPTIDE	PRKDC		5591	1358	19	500	472	299	454	223	0.34757	0.164212
246	CHOLINERGIC RECEPTOR, MUSCARINIC 5	CHRM5		1133	1333	121	490	467	370	419	297	0.350338	0.222806
247	NITRIC OXIDE SYNTHASE 1 (NEURONAL)	NOS1		4842	1327	67	433	408	299	354	208	0.30746	0.156745
248	HISTONE DEACETYLASE 6	HDAC6		10013	1326	57	591	566	405	548	319	0.426848	0.240573
249	NUCLEAR RECEPTOR SUBFAMILY 1, GROUP H, MEMBER 4	NR1H4		9971	1320	29	337	330	226	300	171	0.25	0.129545
250	CONSERVED HELIX-LOOP-HELIX UBIQUITOUS KINASE	CHUK		1147	1316	48	315	310	200	295	162	0.235562	0.1231
251	MACROPHAGE STIMULATING 1 RECEPTOR (C-MET-RELATED TYROSINE KINASE)	MST1R		4486	1308	21	400	351	230	307	151	0.268349	0.115443
252	ADAM METALLOPEPTIDASE WITH THROMBOSPONDIN TYPE 1 MOTIF, 4	ADAMTS4		9507	1268	10	290	282	194	276	182	0.222397	0.143533
253	NITRIC OXIDE SYNTHASE 3 (ENDOTHELIAL CELL)	NOS3		4846	1263	82	408	384	276	342	198	0.304038	0.15677
254	MELATONIN RECEPTOR 1A	MTNR1A		4543	1257	53	194	192	149	173	118	0.152745	0.0938743
255	GASTRIN-RELEASING PEPTIDE RECEPTOR	GRPR		2925	1254	25	276	268	255	258	206	0.213716	0.164274
256	PHOSPHODIESTERASE 4D, CAMP-SPECIFIC (PHOSPHODIESTERASE E3 DUNCE HOMOLOG, DROSOPHILA)	PDE4D	S	5144	1249	38	463	447	297	435	233	0.357886	0.186549
257	ATAXIA TELANGIECTASIA MUTATED	ATM		472	1240	8	386	342	124	327	96	0.275806	0.0774194
258	MITOGEN-ACTIVATED PROTEIN KINASE 1	MAPK1		5594	1239	95	301	295	241	274	211	0.238095	0.170299
259	CHEMOKINE (C-C MOTIF) RECEPTOR 2B	CCR2	S	729230	1200	22	437	409	264	399	230	0.340833	0.191667
260	METHIONYL AMINOPEPTIDASE 2	METAP2		10988	1192	33	306	295	193	271	139	0.247483	0.116611
261	ALBUMIN	ALB		213	1190	94	450	446	362	417	281	0.37479	0.236134
262	THROMBOXANE A SYNTHASE 1 (PLATELET, CYTOCHROME P450, FAMILY 5, SUBFAMILY A)	TBXAS1		6916	1178	69	423	396	269	357	216	0.336163	0.183362
263	CHOLESTERYL ESTER TRANSFER PROTEIN, PLASMA	CETP		1071	1177	40	335	331	240	298	191	0.281223	0.162277
264	PLASMINOGEN ACTIVATOR, TISSUE	PLAT		5327	1173	108	362	359	289	321	224	0.306053	0.190963
265	MITOGEN-ACTIVATED PROTEIN KINASE 8	MAPK8		5599	1163	82	410	394	277	380	224	0.338779	0.192605
266	CALCIUM-SENSING RECEPTOR	CASR		846	1154	24	287	284	176	271	143	0.246101	0.123917
267	MONOAMINE OXIDASE A	MAOA		4128	1151	80	243	226	177	204	115	0.196351	0.0999131
268	GALANIN RECEPTOR 1	GALR1		2587	1140	32	111	109	96	104	89	0.095614	0.0780702
269	CATHEPSIN G	CTSG		1511	1136	105	438	421	337	396	294	0.370599	0.258803
270	BONE MORPHOGENETIC PROTEIN 1	BMP1		649	1133	16	303	291	197	275	156	0.25684	0.137688
271	PURINERGIC RECEPTOR P2X, LIGAND-GATED ION CHANNEL, 3	P2RX3		5024	1133	12	233	225	126	212	90	0.198588	0.0794351
272	CASEIN KINASE 2, ALPHA 1	CSNK2A1		1457	1131	63	305	297	247	281	195	0.262599	0.172414
273	PHOSPHODIESTERASE 4B2, CAMP-SPECIFIC (PHOSPHODIESTERASE E4 DUNCE HOMOLOG, DROSOPHILA)	PDE4B	S	5142	1104	12	483	455	298	429	218	0.412138	0.197464
274	PYRUVATE DEHYDROGENASE KINASE, ISOZYME 1	PDK1		5163	1077	46	483	470	319	458	251	0.436397	0.233055
275	RECEPTOR (G PROTEIN-COUPLED) ACTIVITY MODIFYING PROTEIN 1	RAMP1		10267	1073	23	503	475	317	447	251	0.442684	0.233924
276	HYDROXYSTEROID (17-BETA) DEHYDROGENASE 1	HSD17B1		3292	1065	32	337	282	233	246	155	0.264789	0.14554
277	ARACHIDONATE 5-LIPOXYGENASE	ALOX5		240	1054	92	337	327	252	310	200	0.310247	0.189753
278	MOTILIN RECEPTOR	MLNR		2862	1051	25	294	286	219	265	188	0.272122	0.178877
279	PHOSPHODIESTERASE 4A, CAMP-SPECIFIC (PHOSPHODIESTERASE E2 DUNCE HOMOLOG, DROSOPHILA)	PDE4A	S	5141	1049	50	353	335	234	324	184	0.319352	0.175405
280	CHOLECYSTOKININ A RECEPTOR	CCKAR		886	1048	56	274	271	182	252	145	0.258588	0.138359
281	GLYCOGEN SYNTHASE KINASE 3 ALPHA	GSK3A		2931	1030	31	235	233	150	218	125	0.226214	0.121359
282	TRANSFORMING GROWTH FACTOR, BETA RECEPTOR I (ACTIVIN A RECEPTOR TYPE II-LIKE KINASE, 53KDA)	TGFBR1		7046	1028	25	392	358	240	348	176	0.348249	0.171206
283	5-HYDROXYTRYPTAMINE (SEROTONIN) RECEPTOR 4C	HTR4	S	3360	1021	16	196	186	108	182	88	0.182174	0.08619
284	ADAM METALLOPEPTIDASE WITH THROMBOSPONDIN TYPE 1 MOTIF, 5 (AGGRECANASE-2)	ADAMTS5		11096	1020	8	186	180	142	176	134	0.176471	0.131373
285	CHEMOKINE (C-C MOTIF) RECEPTOR 4	CCR4		1233	1018	31	255	252	168	245	147	0.247544	0.144401
286	RIBOSOMAL PROTEIN S6 KINASE, 90KDA, POLYPEPTIDE 5	RPS6KA5		9252	1001	33	215	199	138	195	115	0.198801	0.114885
287	THYROID HORMONE RECEPTOR, BETA (ERYTHROBLASTIC LEUKEMIA VIRAL (V-ERB-A) ONCOGENE HOMOLOG 2, AVIAN)	THRB		7068	1001	37	218	209	146	195	110	0.208791	0.10989
288	DOPAMINE RECEPTOR D2S	DRD2	S	1813	996	60	411	401	273	373	215	0.40261	0.215863
289	SOLUTE CARRIER FAMILY 6 (NEUROTRANSMITTER TRANSPORTER, GLYCINE), MEMBER 5	SLC6A5		9152	993	24	250	231	189	213	163	0.232628	0.164149
290	CASPASE 1, APOPTOSIS-RELATED CYSTEINE PEPTIDASE (INTERLEUKIN 1, BETA, CONVERTASE)	CASP1		834	991	67	410	396	284	381	229	0.399596	0.23108
291	CHEMOKINE (C-X-C MOTIF) RECEPTOR 7	CXCR7		57007	983	4	203	191	110	182	79	0.194303	0.0803662
292	FMS-RELATED TYROSINE KINASE 4	FLT4		2324	982	35	309	290	202	281	168	0.295316	0.171079
293	HISTONE DEACETYLASE 2	HDAC2		3066	981	46	442	426	293	404	227	0.434251	0.231397
294	MITOGEN-ACTIVATED PROTEIN KINASE 12	MAPK12		6300	960	41	258	243	179	229	151	0.253125	0.157292
295	AMYLOID BETA (A4) PRECURSOR PROTEIN	APP		351	956	41	355	353	279	335	233	0.369247	0.243724
296	PROTEIN KINASE C, EPSILON	PRKCE		5581	956	64	373	361	266	350	236	0.377615	0.246862
297	HISTONE DEACETYLASE 8	HDAC8		55869	952	60	464	450	327	430	270	0.472689	0.283613
298	MITOGEN-ACTIVATED PROTEIN KINASE 9	MAPK9	S	5601	949	59	328	312	217	299	175	0.328767	0.184405
299	NEUROTENSIN RECEPTOR 1 (HIGH AFFINITY)	NTSR1		4923	945	39	193	185	174	183	161	0.195767	0.17037
300	PROSTAGLANDIN I2 (PROSTACYCLIN) RECEPTOR (IP)	PTGIR		5739	936	78	376	362	243	339	190	0.386752	0.202991
301	PHOSPHODIESTERASE 9	PDE9A	S	5152	934	19	191	184	120	178	99	0.197002	0.105996
302	GALANIN RECEPTOR 2	GALR2		8811	931	25	74	73	65	69	62	0.0784103	0.0665951
303	IMP (INOSINE MONOPHOSPHATE) DEHYDROGENASE 2	IMPDH2		3615	930	41	293	270	201	255	146	0.290323	0.156989
304	GLUTAMATE RECEPTOR, METABOTROPIC 5A	GRM5	S	2915	926	20	170	168	57	168	42	0.181425	0.0453564
305	IL2-INDUCIBLE T-CELL KINASE	ITK		3702	915	21	265	258	162	248	124	0.281967	0.135519
306	DOPAMINE RECEPTOR D4.4	DRD4	S	1815	912	78	321	311	221	294	177	0.341009	0.194079
307	CARBONIC ANHYDRASE XII	CA12		771	895	72	155	147	110	138	85	0.164246	0.0949721
308	GAMMA-AMINOBUTYRIC ACID (GABA) A RECEPTOR, ALPHA 1	GABRA1		2554	894	28	316	313	172	305	113	0.350112	0.126398
309	PROSTAGLANDIN D2 SYNTHASE 21KDA (BRAIN)	PTGDS		5730	894	4	340	334	214	315	143	0.373602	0.159955
310	HEMATOPOIETIC PROSTAGLANDIN D SYNTHASE	HPGDS		27306	893	2	246	236	144	227	108	0.264278	0.120941
311	PROSTAGLANDIN F RECEPTOR (FP)	PTGFR		5737	887	42	263	259	210	249	188	0.291995	0.21195
312	PHOSPHODIESTERASE 5A, CGMP-SPECIFIC	PDE5A	S	8654	880	36	354	338	206	323	153	0.384091	0.173864
313	ATP-BINDING CASSETTE, SUB-FAMILY B (MDR/TAP), MEMBER 1	ABCB1		5243	879	86	340	329	270	312	232	0.374289	0.263936
314	PROTEIN GERANYLGERANYLTRANSFERASE-I	FNTA		2339	879	55	282	267	228	248	194	0.303754	0.220705
315	PURINERGIC RECEPTOR P2X, LIGAND-GATED ION CHANNEL, 7	P2RX7		5027	878	28	239	233	155	226	132	0.265376	0.150342
316	SODIUM CHANNEL, VOLTAGE-GATED, TYPE V, ALPHA SUBUNIT	SCN5A		6331	860	22	310	309	228	296	178	0.359302	0.206977
317	STEROID-5-ALPHA-REDUCTASE, ALPHA POLYPEPTIDE 2 (3-OXO-5 ALPHA-STEROID DELTA 4-DEHYDROGENASE ALPHA 2)	SRD5A2		6716	856	66	249	232	188	168	93	0.271028	0.108645
318	HYDROXYSTEROID (11-BETA) DEHYDROGENASE 2	HSD11B2		3291	855	41	362	354	270	341	235	0.414035	0.274854
319	TELOMERASE REVERSE TRANSCRIPTASE	TERT		7015	847	78	296	293	250	269	208	0.345927	0.245573
320	COAGULATION FACTOR VII (SERUM PROTHROMBIN CONVERSION ACCELERATOR)	F7	S	2155	829	30	326	321	231	314	178	0.387214	0.214717
321	HYDROXYSTEROID (17-BETA) DEHYDROGENASE 2	HSD17B2		3294	822	22	277	220	190	189	119	0.26764	0.144769
322	BRUTON AGAMMAGLOBULINEMIA TYROSINE KINASE	BTK		695	821	31	213	190	126	182	104	0.231425	0.126675
323	TRYPTOPHAN HYDROXYLASE 1 (TRYPTOPHAN 5-MONOOXYGENASE)	TPH1		7166	821	5	148	148	104	141	80	0.180268	0.0974421
324	THYMIDYLATE SYNTHETASE	TYMS		7298	821	81	165	159	106	137	72	0.193666	0.0876979
325	EPH RECEPTOR B4	EPHB4		2050	808	39	180	173	125	168	117	0.214109	0.144802
326	DIPEPTIDYL-PEPTIDASE 7	DPP7		29952	800	31	214	203	154	189	117	0.25375	0.14625
327	V-ERB-A ERYTHROBLASTIC LEUKEMIA VIRAL ONCOGENE HOMOLOG 4 (AVIAN)	ERBB4		2066	795	22	314	306	146	303	124	0.384906	0.155975
328	COAGULATION FACTOR IX (PLASMA THROMBOPLASTIC COMPONENT, CHRISTMAS DISEASE, HEMOPHILIA B)	F9		2158	795	33	244	239	175	232	155	0.300629	0.194969
329	PHOSPHODIESTERASE 10A	PDE10A		10846	791	19	145	145	77	133	63	0.183312	0.079646
330	CASPASE 8, APOPTOSIS-RELATED CYSTEINE PEPTIDASE	CASP8		841	782	47	318	306	219	291	176	0.391304	0.225064
331	CHOLECYSTOKININ B RECEPTOR	CCKBR		887	776	63	235	232	183	220	149	0.298969	0.19201
332	PROTEIN KINASE C, DELTA	PRKCD		5580	776	67	228	225	167	218	151	0.289948	0.194588
333	G PROTEIN-COUPLED RECEPTOR 109A	GPR109A	S	338442	770	21	290	283	196	266	136	0.367532	0.176623
334	PIM-1 ONCOGENE	PIM1		5292	767	25	237	177	178	217	145	0.230769	0.189048
335	NEUROTROPHIC TYROSINE KINASE, RECEPTOR, TYPE 2	NTRK2		4915	739	33	183	182	144	169	121	0.246279	0.163735
336	HYDROXYSTEROID (17-BETA) DEHYDROGENASE 3	HSD17B3		3293	738	19	204	168	150	152	115	0.227642	0.155827
337	BOMBESIN-LIKE RECEPTOR 3	BRS3		680	717	13	178	173	114	159	83	0.241283	0.11576
338	BETA-SITE APP-CLEAVING ENZYME 2	BACE2		25825	713	21	153	146	119	136	99	0.204769	0.13885
339	CARBONIC ANHYDRASE IV	CA4		762	709	66	161	158	109	151	84	0.222849	0.118477
340	INDOLEAMINE-PYRROLE 2,3 DIOXYGENASE	IDO1		3620	702	25	231	224	131	211	88	0.319088	0.125356
341	CYTOCHROME P450, FAMILY 2, SUBFAMILY C, POLYPEPTIDE 9	CYP2C9		1559	701	95	303	279	223	278	190	0.398003	0.271041
342	PROTEIN TYROSINE PHOSPHATASE, NON-RECEPTOR TYPE 6	PTPN6		5777	683	20	229	221	174	210	155	0.323572	0.22694
343	CALCIUM CHANNEL, VOLTAGE-DEPENDENT, T TYPE, ALPHA 1G SUBUNIT	CACNA1G		8913	669	27	236	226	193	221	177	0.337818	0.264574
344	CHK2 CHECKPOINT HOMOLOG (S. POMBE)	CHEK2		11200	666	47	170	147	108	140	98	0.220721	0.147147
345	WEE1 HOMOLOG (S. POMBE)	WEE1		7465	660	10	105	100	75	95	60	0.151515	0.0909091
346	COMPLEMENT COMPONENT 3A RECEPTOR 1	C3AR1		719	657	10	219	211	153	187	112	0.321157	0.170472
347	HISTONE DEACETYLASE 4	HDAC4		9759	655	44	299	285	222	271	192	0.435115	0.29313
348	SOLUTE CARRIER FAMILY 15 (OLIGOPEPTIDE TRANSPORTER), MEMBER 1	SLC15A1		6564	643	30	136	133	116	126	100	0.206843	0.155521
349	SOLUTE CARRIER FAMILY 29 (NUCLEOSIDE TRANSPORTERS), MEMBER 2	SLC29A2		3177	641	24	133	126	88	113	74	0.196568	0.115445
350	FOLLICLE STIMULATING HORMONE RECEPTOR	FSHR		2492	638	23	168	160	128	147	116	0.250784	0.181818
351	MAP KINASE INTERACTING SERINE/THREONINE KINASE 2	MKNK2		2872	625	20	223	221	135	220	120	0.3536	0.192
352	STEAROYL-COA DESATURASE	SCD	S	6319	616	23	201	194	99	187	70	0.314935	0.113636
353	POLO-LIKE KINASE 4 (DROSOPHILA)	PLK4		10733	615	8	266	238	176	212	148	0.386992	0.24065
354	C-MER PROTO-ONCOGENE TYROSINE KINASE	MERTK		10461	607	9	200	194	98	187	72	0.319605	0.118616
355	PHOSPHODIESTERASE 7A	PDE7A		5150	604	19	196	172	123	166	112	0.284768	0.18543
356	PROTEIN TYROSINE PHOSPHATASE, RECEPTOR TYPE, O	PTPRO		5800	602	10	188	180	138	169	120	0.299003	0.199336
357	PROTEIN TYROSINE PHOSPHATASE, NON-RECEPTOR TYPE 2	PTPN2		5771	601	22	202	196	156	191	143	0.326123	0.237937
358	SOLUTE CARRIER FAMILY 5 (SODIUM/GLUCOSE COTRANSPORTER), MEMBER 2	SLC5A2		6524	600	34	123	120	93	115	76	0.2	0.126667
359	CYCLIN-DEPENDENT KINASE 2	CDK2		1017	595	39	147	141	108	136	96	0.236975	0.161345
360	ALDEHYDE REDUCTASE	AKR1A1	S	10327	592	27	153	149	112	138	80	0.251689	0.135135
361	ANGIOTENSIN I CONVERTING ENZYME (PEPTIDYL-DIPEPTIDASE A) 2	ACE2		59272	585	7	76	76	62	66	47	0.129915	0.0803419
362	THYROID HORMONE RECEPTOR, ALPHA (ERYTHROBLASTIC LEUKEMIA VIRAL (V-ERB-A) ONCOGENE HOMOLOG, AVIAN)	THRA		7067	580	34	182	178	126	168	101	0.306897	0.174138
363	DIHYDROOROTATE DEHYDROGENASE	DHODH		1723	578	26	147	143	104	139	91	0.247405	0.157439
364	SPHINGOSINE-1-PHOSPHATE RECEPTOR 5	S1PR5		53637	577	40	136	135	111	121	84	0.233969	0.145581
365	SIRTUIN (SILENT MATING TYPE INFORMATION REGULATION 2 HOMOLOG) 2 (S. CEREVISIAE)	SIRT2		22933	561	26	198	191	162	185	146	0.340463	0.26025
366	FARNESYL-DIPHOSPHATE FARNESYLTRANSFERASE 1	FDFT1		2222	560	32	108	104	79	99	67	0.185714	0.119643
367	ATP-BINDING CASSETTE, SUB-FAMILY A (ABC1), MEMBER 1	ABCA1		19	557	4	315	314	164	307	107	0.563734	0.192101
368	PROTEIN TYROSINE PHOSPHATASE, NON-RECEPTOR TYPE 11 (NOONAN SYNDROME 1)	PTPN11		5781	556	17	188	176	148	161	125	0.316547	0.22482
369	DOPAMINE RECEPTOR D4.2	DRD4	S	1815	547	46	167	165	123	155	98	0.301645	0.179159
370	ADENOSINE A2 RECEPTOR	ADORA2A	S	135	539	17	166	166	104	156	85	0.307978	0.157699
371	SODIUM CHANNEL, VOLTAGE-GATED, TYPE X, ALPHA SUBUNIT	SCN10A		6336	539	17	78	77	53	76	44	0.142857	0.0816327
372	PIM-2 ONCOGENE	PIM2		11040	534	12	151	101	105	142	86	0.189139	0.161049
373	PROTEIN TYROSINE PHOSPHATASE, RECEPTOR TYPE, C	PTPRC		5788	532	26	146	141	115	132	99	0.265038	0.18609
374	HISTONE DEACETYLASE 3	HDAC3		8841	527	40	266	256	209	245	182	0.485769	0.345351
375	CELL DIVISION CYCLE 25 HOMOLOG B	CDC25B		994	520	36	197	186	157	157	118	0.357692	0.226923
376	CHEMOKINE (C-C MOTIF) RECEPTOR 9	CCR9		10803	519	7	155	152	68	143	39	0.292871	0.0751445
377	ACETYL-COA CARBOXYLASE 2	ACACB		32	517	10	188	183	117	178	87	0.353965	0.168279
378	PARATHYROID HORMONE RECEPTOR 1	PTH1R		5745	513	13	276	272	213	248	176	0.530214	0.34308
379	MELANIN-CONCENTRATING HORMONE RECEPTOR 2	MCHR2		84539	508	20	141	139	114	132	105	0.273622	0.206693
380	KISS1 RECEPTOR	KISS1R		84634	507	4	113	102	62	98	53	0.201183	0.104536
381	DOPAMINE RECEPTOR D5	DRD5		1816	495	88	164	161	138	155	127	0.325253	0.256566
382	ACETYL-COA CARBOXYLASE 1	ACACA		31	491	9	173	168	110	164	84	0.342159	0.171079
383	CHOLINERGIC RECEPTOR, NICOTINIC, ALPHA 7	CHRNA7		1139	476	56	186	169	145	179	131	0.355042	0.27521
384	POTASSIUM LARGE CONDUCTANCE CALCIUM-ACTIVATED CHANNEL, SUBFAMILY M, ALPHA MEMBER 1	KCNMA1		3778	473	13	151	149	110	136	80	0.315011	0.169133
385	TANK-BINDING KINASE 1	TBK1		29110	473	5	164	159	93	151	68	0.336152	0.143763
386	CELL DIVISION CYCLE 25 HOMOLOG A	CDC25A		993	472	36	173	165	151	143	119	0.349576	0.252119
387	CYTOCHROME P450, FAMILY 17, SUBFAMILY A, POLYPEPTIDE 1	CYP17A1		1586	469	37	183	167	118	127	69	0.356077	0.147122
388	CYTOCHROME P450, FAMILY 1, SUBFAMILY A, POLYPEPTIDE 2	CYP1A2		1544	467	73	211	209	158	206	134	0.447537	0.286938
389	MITOGEN-ACTIVATED PROTEIN KINASE KINASE KINASE 12	MAP3K12		7786	463	1	134	126	92	122	71	0.272138	0.153348
390	NUCLEOSIDE PHOSPHORYLASE	PNP		4860	463	50	116	111	67	77	33	0.239741	0.0712743
391	5-HYDROXYTRYPTAMINE (SEROTONIN) RECEPTOR 1E	HTR1E		3354	461	79	138	138	123	131	113	0.299349	0.245119
392	V-YES-1 YAMAGUCHI SARCOMA VIRAL RELATED ONCOGENE HOMOLOG	LYN		4067	460	38	221	218	154	214	142	0.473913	0.308696
393	CARBOXYLESTERASE 1 (MONOCYTE/MACROPHAGE SERINE ESTERASE 1)	CES1		1066	455	20	114	106	81	99	69	0.232967	0.151648
394	FIBROBLAST GROWTH FACTOR RECEPTOR 3 (ACHONDROPLASIA, THANATOPHORIC DWARFISM)	FGFR3		2261	454	29	127	126	97	122	84	0.277533	0.185022
395	CARBONIC ANHYDRASE XIV	CA14		23632	447	49	77	74	55	70	42	0.165548	0.0939597
396	CATHEPSIN C	CTSC		1075	446	15	146	142	103	138	93	0.318386	0.20852
397	FIBROBLAST GROWTH FACTOR RECEPTOR 2 (BACTERIA-EXPRESSED KINASE, KERATINOCYTE GROWTH FACTOR RECEPTOR, CRANIOFACIAL DYSOSTOSIS 1, CROUZON SYNDROME, PFEIFFER SYNDROME, JACKSON-WEISS SYNDROME)	FGFR2		2263	441	19	134	128	91	126	82	0.290249	0.185941
398	SPHINGOSINE-1-PHOSPHATE RECEPTOR 3	S1PR3		1903	441	43	106	106	88	102	70	0.240363	0.15873
399	D-AMINO-ACID OXIDASE	DAO		1610	439	6	123	111	74	95	41	0.252847	0.0933941
400	CARBONIC ANHYDRASE VII	CA7		766	428	45	110	108	72	103	53	0.252336	0.123832
401	CALCITONIN-RELATED POLYPEPTIDE ALPHA	CALCA		796	422	4	117	101	41	98	36	0.239336	0.0853081
402	CARBONIC ANHYDRASE VI	CA6		765	417	40	72	70	51	68	39	0.167866	0.0935252
403	O-6-METHYLGUANINE-DNA METHYLTRANSFERASE	MGMT		4255	417	20	127	126	81	106	56	0.302158	0.134293
404	ARACHIDONATE 15-LIPOXYGENASE	ALOX15		246	416	24	85	84	71	80	62	0.201923	0.149038
405	MYELOPEROXIDASE	MPO		4353	414	20	154	136	104	126	76	0.328502	0.183575
406	CALCIUM CHANNEL, VOLTAGE-DEPENDENT, T TYPE, ALPHA 1H SUBUNIT	CACNA1H		8912	409	12	193	191	153	190	146	0.466993	0.356968
407	ALDO-KETO REDUCTASE FAMILY 1, MEMBER B1 (ALDOSE REDUCTASE)	AKR1B1		231	405	35	131	125	111	120	90	0.308642	0.222222
408	CARBONIC ANHYDRASE VA, MITOCHONDRIAL	CA5A	S	763	401	52	89	87	66	89	50	0.216958	0.124688
409	TASTE RECEPTOR, TYPE 1, MEMBER 1	TAS1R1		80835	401	3	56	56	42	51	29	0.139651	0.0723192
410	PROTEIN TYROSINE PHOSPHATASE, RECEPTOR TYPE, F	PTPRF	S	5792	400	20	156	149	131	140	111	0.3725	0.2775
411	SODIUM CHANNEL, VOLTAGE-GATED, TYPE IX, ALPHA SUBUNIT	SCN9A		6335	400	17	97	94	73	87	61	0.235	0.1525
412	SOLUTE CARRIER FAMILY 5 (SODIUM/GLUCOSE COTRANSPORTER), MEMBER 1	SLC5A1		6523	398	23	67	66	53	61	40	0.165829	0.100503
413	STEAROYL-COA DESATURASE 1	SCD	S	6319	386	10	117	111	73	106	47	0.287565	0.121762
414	ALDO-KETO REDUCTASE FAMILY 1, MEMBER C3 (3-ALPHA HYDROXYSTEROID DEHYDROGENASE, TYPE II)	AKR1C3		8644	386	19	114	103	94	88	67	0.266839	0.173575
415	SERUM/GLUCOCORTICOID REGULATED KINASE 1	SGK1		6446	383	40	136	133	112	128	97	0.347258	0.253264
416	ADAM METALLOPEPTIDASE DOMAIN 10	ADAM10		102	380	5	130	123	84	111	66	0.323684	0.173684
417	MITOGEN-ACTIVATED PROTEIN KINASE KINASE 2	MAP2K2		5605	379	5	120	108	63	99	50	0.28496	0.131926
418	AMINE OXIDASE, COPPER CONTAINING 3 (VASCULAR ADHESION PROTEIN 1)	AOC3		8639	373	13	56	54	51	55	37	0.144772	0.0991957
419	CARBONIC ANHYDRASE VB, MITOCHONDRIAL	CA5B		11238	373	45	83	81	60	83	45	0.217158	0.120643
420	3-PHOSPHOINOSITIDE DEPENDENT PROTEIN KINASE-1	PDPK1		5170	368	12	144	142	105	134	86	0.38587	0.233696
421	STEAROYL-COA DESATURASE 5	SCD5		79966	359	14	113	106	58	99	37	0.295265	0.103064
422	CORTICOTROPIN RELEASING HORMONE RECEPTOR 2	CRHR2	S	1395	355	27	109	106	59	101	46	0.298592	0.129577
423	HEPARANASE	HPSE		10855	354	14	135	129	109	122	98	0.364407	0.276836
424	PROTEIN KINASE N2	PKN2		5586	354	24	128	124	93	119	79	0.350282	0.223164
425	POTASSIUM INTERMEDIATE/SMALL CONDUCTANCE CALCIUM-ACTIVATED CHANNEL, SUBFAMILY N, MEMBER 4	KCNN4		3783	351	23	93	90	62	82	52	0.25641	0.148148
426	PROLYL ENDOPEPTIDASE	PREP		5550	351	21	160	157	124	140	100	0.447293	0.2849
427	PHOSPHODIESTERASE 10	PDE10A	S	9060	350	14	107	107	73	104	64	0.305714	0.182857
428	HISTONE DEACETYLASE 5	HDAC5		10014	347	19	173	164	119	152	101	0.472622	0.291066
429	HISTONE DEACETYLASE 7	HDAC7		51564	344	17	173	165	119	153	101	0.479651	0.293605
430	SODIUM CHANNEL, VOLTAGE-GATED, TYPE III, ALPHA SUBUNIT	SCN3A		6328	343	12	92	91	72	88	60	0.265306	0.174927
431	PHOSPHODIESTERASE 2A, CGMP-STIMULATED	PDE2A	S	5138	342	56	159	157	124	154	106	0.459064	0.309942
432	CASPASE 6, APOPTOSIS-RELATED CYSTEINE PEPTIDASE	CASP6		839	340	18	139	133	98	127	88	0.391176	0.258824
433	CYTOCHROME P450, FAMILY 11, SUBFAMILY B, POLYPEPTIDE 2	CYP11B2		1585	337	9	74	72	56	69	49	0.21365	0.145401
434	SPHINGOSINE-1-PHOSPHATE RECEPTOR 4	S1PR4		8698	336	33	93	93	78	89	63	0.276786	0.1875
435	PROTEIN KINASE C, GAMMA	PRKCG		5582	335	51	146	140	102	136	94	0.41791	0.280597
436	UDP GLUCURONOSYLTRANSFERASE 2 FAMILY, POLYPEPTIDE B7	UGT2B7		7364	335	36	81	75	69	67	57	0.223881	0.170149
437	CASPASE 7, APOPTOSIS-RELATED CYSTEINE PEPTIDASE	CASP7		840	334	24	127	122	88	120	77	0.365269	0.230539
438	ANGIOTENSIN I CONVERTING ENZYME (PEPTIDYL-DIPEPTIDASE A) 1	ACE		1636	330	45	133	132	119	123	98	0.4	0.29697
439	SELECTIN P (GRANULE MEMBRANE PROTEIN 140KDA, ANTIGEN CD62)	SELP		6403	324	17	137	131	122	122	109	0.404321	0.33642
440	KALLIKREIN B, PLASMA (FLETCHER FACTOR) 1	KLKB1		3818	323	13	113	113	81	105	70	0.349845	0.216718
441	PROTEASE, SERINE, 8	PRSS8		5652	323	3	169	166	122	131	72	0.513932	0.22291
442	SUPPRESSION OF TUMORIGENICITY 14 (COLON CARCINOMA)	ST14		6768	322	8	182	179	135	146	88	0.555901	0.273292
443	TRANSTHYRETIN (PREALBUMIN, AMYLOIDOSIS TYPE I)	TTR		7276	321	14	55	54	40	50	26	0.168224	0.0809969
444	RETINOIC ACID RECEPTOR, BETA	RARB		5915	320	35	110	102	68	94	51	0.31875	0.159375
445	CYSTIC FIBROSIS TRANSMEMBRANE CONDUCTANCE REGULATOR (ATP-BINDING CASSETTE SUB-FAMILY C, MEMBER 7)	CFTR		1080	318	9	25	25	24	21	20	0.0786164	0.0628931
446	RETINOIC ACID RECEPTOR, ALPHA	RARA		5914	318	38	113	106	76	98	59	0.333333	0.185535
447	PHOSPHORYLASE, GLYCOGEN, LIVER A	PYGL	S	5836	314	13	58	56	43	54	35	0.178344	0.111465
448	PHOSPHOLIPASE A2, GROUP VII (PLATELET-ACTIVATING FACTOR ACETYLHYDROLASE, PLASMA)	PLA2G7		7941	314	13	91	84	56	80	50	0.267516	0.159236
449	CYTOCHROME P450, FAMILY 2, SUBFAMILY C, POLYPEPTIDE 19	CYP2C19		1557	313	70	151	147	117	145	101	0.469649	0.322684
450	PROTEIN C (INACTIVATOR OF COAGULATION FACTORS VA VIIIA)	PROC		5624	313	46	125	122	107	111	89	0.389776	0.284345
451	RETINOIC ACID RECEPTOR, GAMMA	RARG		5916	310	38	103	95	68	87	49	0.306452	0.158065
452	CARBONIC ANHYDRASE III	CA3		761	309	43	70	69	50	68	36	0.223301	0.116505
453	GLUTAMATE RECEPTOR, IONOTROPIC, KAINATE 1	GRIK1		2897	309	14	80	79	64	77	53	0.255663	0.171521
454	LIPASE, HORMONE-SENSITIVE	LIPE		3991	308	8	88	82	64	76	53	0.266234	0.172078
455	LEUKOTRIENE C4 SYNTHASE	LTC4S		4056	304	4	90	87	40	85	37	0.286184	0.121711
456	PROTEIN TYROSINE PHOSPHATASE, NON-RECEPTOR TYPE 9	PTPN9		5780	303	4	54	54	43	53	41	0.178218	0.135314
457	MONOGLYCERIDE LIPASE	MGLL		11343	301	14	132	131	107	129	84	0.435216	0.27907
458	SELECTIN E (ENDOTHELIAL ADHESION MOLECULE 1)	SELE		6401	300	19	113	109	96	100	82	0.363333	0.273333
459	MALONYL-COA DECARBOXYLASE	MLYCD		23417	299	6	71	69	48	65	34	0.230769	0.113712
460	HISTONE DEACETYLASE 10	HDAC10		83933	296	11	153	145	106	134	89	0.489865	0.300676
461	PROTEIN KINASE C, ETA	PRKCH		5583	295	36	71	70	53	70	51	0.237288	0.172881
462	HISTONE DEACETYLASE 9	HDAC9		9734	292	9	152	144	103	133	86	0.493151	0.294521
463	PHOSPHODIESTERASE 3B, CGMP-INHIBITED	PDE3B		5140	290	11	91	89	71	86	59	0.306897	0.203448
464	PHENYLETHANOLAMINE N-METHYLTRANSFERASE	PNMT		5409	288	13	19	19	18	18	15	0.0659722	0.0520833
465	PHOSPHOLIPASE A2, GROUP IIA (PLATELETS, SYNOVIAL FLUID)	PLA2G2A		5320	283	20	99	97	93	95	87	0.342756	0.30742
466	CALCIUM CHANNEL, VOLTAGE-DEPENDENT, T TYPE, ALPHA 1I SUBUNIT	CACNA1I		8911	281	4	135	134	127	133	120	0.476868	0.427046
467	THYMIDINE KINASE 2, MITOCHONDRIAL	TK2		7084	281	16	84	82	66	66	49	0.291815	0.174377
468	DIPEPTIDYL-PEPTIDASE 8	DPP8		54878	280	26	125	122	91	119	76	0.435714	0.271429
469	FK506 BINDING PROTEIN 1A, 12KDA	FKBP1A		2280	280	22	132	126	98	116	79	0.45	0.282143
470	PROTEIN TYROSINE PHOSPHATASE, RECEPTOR TYPE, A	PTPRA		5786	280	10	102	99	85	98	81	0.353571	0.289286
471	GLUCAGON-LIKE PEPTIDE 1 RECEPTOR	GLP1R		2740	276	13	93	88	61	82	51	0.318841	0.184783
472	ADRENERGIC, BETA, RECEPTOR KINASE 1	ADRBK1		156	275	5	32	32	22	31	20	0.116364	0.0727273
473	HISTONE DEACETYLASE 11	HDAC11		79885	275	5	144	136	97	125	81	0.494545	0.294545
474	P21 PROTEIN (CDC42/RAC)-ACTIVATED KINASE 2	PAK2		5062	273	26	115	112	77	109	65	0.410256	0.238095
475	ALDEHYDE DEHYDROGENASE 2 FAMILY (MITOCHONDRIAL)	ALDH2		217	271	7	63	56	34	54	27	0.206642	0.099631
476	PURINERGIC RECEPTOR P2Y, G-PROTEIN COUPLED, 2	P2RY2		5029	271	11	111	101	87	92	74	0.372694	0.273063
477	FATTY ACID BINDING PROTEIN 4, ADIPOCYTE	FABP4		2167	270	5	57	49	36	48	33	0.181481	0.122222
478	CYCLIN-DEPENDENT KINASE 7	CDK7		1022	267	4	61	59	50	58	42	0.220974	0.157303
479	METHIONYL AMINOPEPTIDASE 1	METAP1		23173	266	7	120	115	69	112	63	0.432331	0.236842
480	RETINOID X RECEPTOR, ALPHA	RXRA		6256	264	25	69	64	40	61	34	0.242424	0.128788
481	THYMIDINE PHOSPHORYLASE	TYMP		1890	264	23	76	75	59	65	36	0.284091	0.136364
482	LANOSTEROL SYNTHASE (2,3-OXIDOSQUALENE-LANOSTEROL CYCLASE)	LSS		4047	263	10	71	70	52	66	41	0.26616	0.155894
483	G PROTEIN-COUPLED RECEPTOR 120	GPR120		338557	262	2	68	66	45	64	29	0.251908	0.110687
484	PHOSPHOLIPASE A2, GROUP IVA (CYTOSOLIC, CALCIUM-DEPENDENT)	PLA2G4A		5321	259	11	71	70	53	66	43	0.27027	0.166023
485	PEPTIDYLPROLYL ISOMERASE A (CYCLOPHILIN A)	PPIA		5478	259	17	82	77	71	75	67	0.297297	0.258687
486	N-MYRISTOYLTRANSFERASE 1	NMT1		4836	253	19	116	113	90	109	85	0.44664	0.335968
487	MELANOCORTIN 2 RECEPTOR (ADRENOCORTICOTROPIC HORMONE)	MC2R		4158	252	6	74	74	71	72	67	0.293651	0.265873
488	CARBOXYPEPTIDASE B2 (PLASMA)	CPB2		1361	251	6	89	86	66	79	46	0.342629	0.183267
489	PHOSPHOLIPASE A2, GROUP IID	PLA2G2D		26279	251	14	98	98	86	89	65	0.390438	0.258964
490	POLO-LIKE KINASE 3 (DROSOPHILA)	PLK3		1263	250	12	148	142	108	139	104	0.568	0.416
491	CHEMOKINE (C-X-C MOTIF) RECEPTOR 5	CXCR5		643	249	6	91	90	74	89	55	0.361446	0.220884
492	GLUTATHIONE REDUCTASE	GSR		2936	249	39	100	100	88	92	77	0.401606	0.309237
493	SEX HORMONE-BINDING GLOBULIN	SHBG		6462	249	14	69	53	52	38	31	0.212851	0.124498
494	NAD(P)H DEHYDROGENASE, QUINONE 1	NQO1		1728	248	23	92	92	80	87	65	0.370968	0.262097
495	GLUTAMATE RECEPTOR, METABOTROPIC 1	GRM1	S	2911	246	22	99	96	71	88	56	0.390244	0.227642
496	BMX NON-RECEPTOR TYROSINE KINASE	BMX		660	246	23	71	63	56	57	45	0.256098	0.182927
497	NUCLEAR RECEPTOR SUBFAMILY 1, GROUP I, MEMBER 2	NR1I2		8856	244	24	98	96	85	87	73	0.393443	0.29918
498	COMPLEMENT COMPONENT 1, R SUBCOMPONENT	C1R		715	243	9	63	61	45	53	35	0.251029	0.144033
499	POTASSIUM INTERMEDIATE/SMALL CONDUCTANCE CALCIUM-ACTIVATED CHANNEL, SUBFAMILY N, MEMBER 2	KCNN2		3781	240	10	117	113	74	112	60	0.470833	0.25
500	CELL DIVISION CYCLE 25 HOMOLOG C	CDC25C		995	239	18	98	90	78	78	61	0.376569	0.25523
501	THYMIDINE KINASE 1, SOLUBLE	TK1		7083	237	20	71	67	59	63	55	0.2827	0.232068
502	SPHINGOSINE-1-PHOSPHATE RECEPTOR 2	S1PR2		9294	236	21	46	46	41	44	35	0.194915	0.148305
503	3-HYDROXY-3-METHYLGLUTARYL-COA REDUCTASE	HMGCR		3156	232	17	82	77	60	58	38	0.331897	0.163793
504	SOLUTE CARRIER FAMILY 9 (SODIUM/HYDROGEN EXCHANGER), MEMBER 1	SLC9A1		6548	230	17	30	29	27	27	21	0.126087	0.0913043
505	CORTICOTROPIN RELEASING HORMONE BINDING PROTEIN	CRHBP		1393	229	2	76	75	57	72	51	0.327511	0.222707
506	POLO-LIKE KINASE 2 (DROSOPHILA)	PLK2		10769	229	6	135	129	98	129	98	0.563319	0.427948
507	MITOGEN-ACTIVATED PROTEIN KINASE 13	MAPK13		5603	228	36	130	119	97	111	82	0.52193	0.359649
508	EGL NINE HOMOLOG 1 (C. ELEGANS)	EGLN1		54583	225	8	70	70	42	68	38	0.311111	0.168889
509	PROTEIN TYROSINE PHOSPHATASE, NON-RECEPTOR TYPE 3	PTPN3		5774	223	4	58	52	41	48	33	0.233184	0.147982
510	TASTE RECEPTOR, TYPE 2, MEMBER 8	TAS2R8		50836	220	1	86	81	48	73	34	0.368182	0.154545
511	DOPAMINE RECEPTOR D2A	DRD2	S	1813	219	18	57	55	46	50	40	0.251142	0.182648
512	MITOGEN-ACTIVATED PROTEIN KINASE KINASE 6	MAP2K6	S	5608	219	23	65	63	52	60	46	0.287671	0.210046
513	P21 PROTEIN (CDC42/RAC)-ACTIVATED KINASE 4	PAK4		10298	214	10	77	73	45	73	38	0.341121	0.17757
514	5-HYDROXYTRYPTAMINE (SEROTONIN) RECEPTOR 4B	HTR4	S	3360	213	11	58	58	55	53	47	0.2723	0.220657
515	ARACHIDONATE 12-LIPOXYGENASE	ALOX12		239	212	25	80	79	71	74	57	0.372642	0.268868
516	COACTIVATOR-ASSOCIATED ARGININE METHYLTRANSFERASE 1	CARM1		10498	212	3	105	105	70	98	53	0.495283	0.25
517	PROTEIN TYROSINE PHOSPHATASE, RECEPTOR TYPE, B	PTPRB		5787	210	13	52	52	42	52	38	0.247619	0.180952
518	MAP KINASE INTERACTING SERINE/THREONINE KINASE 1	MKNK1		8569	208	8	80	78	43	78	32	0.375	0.153846
519	UDP GLUCURONOSYLTRANSFERASE 1 FAMILY, POLYPEPTIDE A9	UGT1A9		54600	208	39	93	90	85	84	71	0.432692	0.341346
520	MITOGEN-ACTIVATED PROTEIN KINASE 3	MAPK3		5595	206	20	117	102	88	106	79	0.495146	0.383495
521	KINESIN FAMILY MEMBER 11	KIF11		3832	203	13	65	62	51	58	42	0.305419	0.206897
522	POTASSIUM VOLTAGE-GATED CHANNEL, SHAL-RELATED SUBFAMILY, MEMBER 3	KCND3		3752	202	11	89	86	64	85	57	0.425743	0.282178
523	STEROL O-ACYLTRANSFERASE 1	SOAT1		6646	202	22	63	63	54	61	48	0.311881	0.237624
524	HEAT SHOCK 27KDA PROTEIN 2	HSPB2		3316	201	2	62	62	45	59	38	0.308458	0.189055
525	SMOOTHENED HOMOLOG (DROSOPHILA)	SMO		6608	201	5	105	80	55	74	47	0.39801	0.233831
526	PHOSPHODIESTERASE 10A2	PDE10A	S	9060	200	1	25	25	16	25	15	0.125	0.075
527	CYCLIN-DEPENDENT KINASE 4	CDK4		1019	197	15	84	83	65	83	63	0.42132	0.319797
528	TAO KINASE 3	TAOK3		51347	197	3	68	66	57	60	49	0.335025	0.248731
529	FATTY ACID DESATURASE 2	FADS2		9415	196	10	84	78	47	76	34	0.397959	0.173469
530	FARNESYL DIPHOSPHATE SYNTHASE (FARNESYL PYROPHOSPHATE SYNTHETASE, DIMETHYLALLYLTRANSTRANSFERASE, GER	FDPS		2224	196	10	75	75	60	68	44	0.382653	0.22449
531	P21 PROTEIN (CDC42/RAC)-ACTIVATED KINASE 1	PAK1		5058	195	1	63	61	33	61	27	0.312821	0.138462
532	CHEMOKINE (C-X3-C MOTIF) RECEPTOR 1	CX3CR1		1524	194	13	30	30	19	23	17	0.154639	0.0876289
533	X-LINKED INHIBITOR OF APOPTOSIS	XIAP		331	194	9	113	109	92	106	86	0.561856	0.443299
534	SOLUTE CARRIER FAMILY 1 (GLIAL HIGH AFFINITY GLUTAMATE TRANSPORTER), MEMBER 2	SLC1A2		6506	193	22	63	62	56	61	52	0.321244	0.26943
535	UDP GLUCURONOSYLTRANSFERASE 1 FAMILY, POLYPEPTIDE A1	UGT1A1		54658	193	38	98	92	84	82	68	0.476684	0.352332
536	PHOSPHORIBOSYLGLYCINAMIDE FORMYLTRANSFERASE, PHOSPHORIBOSYLGLYCINAMIDE SYNTHETASE, PHOSPHORIBOSYLAMINOIMIDAZOLE SYNTHETASE	GART		2618	192	27	62	54	36	48	24	0.28125	0.125
537	GASTRIC INHIBITORY POLYPEPTIDE RECEPTOR	GIPR		2696	190	7	51	39	34	31	25	0.205263	0.131579
538	HYDROXYSTEROID (17-BETA) DEHYDROGENASE 7	HSD17B7		51478	190	2	58	45	39	41	24	0.236842	0.126316
539	ALANYL (MEMBRANE) AMINOPEPTIDASE	ANPEP		290	189	15	41	40	36	40	34	0.21164	0.179894
540	NEUROTENSIN RECEPTOR 2	NTSR2		23620	189	6	31	30	30	29	28	0.15873	0.148148
541	POTASSIUM VOLTAGE-GATED CHANNEL, SHAKER-RELATED SUBFAMILY, MEMBER 3	KCNA3		3738	187	15	73	72	61	70	54	0.385027	0.28877
542	PHOSPHOLIPASE A2, GROUP III	PLA2G3		50487	187	16	84	81	73	81	69	0.433155	0.368984
543	CORTICOSTEROID-BINDING GLOBULIN	SERPINA6		866	187	8	20	12	12	4	4	0.0641711	0.0213904
544	N-ACETYLATED ALPHA-LINKED ACIDIC DIPEPTIDASE 1	FOLH1		2346	186	12	57	57	50	57	46	0.306452	0.247312
545	VITAMIN D (1,25- DIHYDROXYVITAMIN D3) RECEPTOR	VDR		7421	186	23	48	43	41	33	28	0.231183	0.150538
546	COAGULATION FACTOR XII (HAGEMAN FACTOR)	F12		2161	183	18	52	51	43	47	37	0.278689	0.202186
547	PHOSPHOLIPASE A2, GROUP X	PLA2G10		8399	182	11	51	51	50	48	42	0.28022	0.230769
548	PHOSPHOLIPASE A2, GROUP V	PLA2G5		5322	181	12	68	68	65	64	58	0.375691	0.320442
549	PRION PROTEIN	PRNP		5621	181	7	56	56	34	55	33	0.309392	0.18232
550	PHOSPHODIESTERASE 3A, CGMP-INHIBITED	PDE3A		5139	179	19	90	79	63	74	50	0.441341	0.27933
551	SOLUTE CARRIER FAMILY 1 (GLIAL HIGH AFFINITY GLUTAMATE TRANSPORTER), MEMBER 3	SLC1A3		6507	178	17	56	55	50	54	47	0.308989	0.264045
552	TYROSINE KINASE 2	TYK2		7297	178	5	93	92	69	92	67	0.516854	0.376404
553	UDP GLUCURONOSYLTRANSFERASE 1 FAMILY, POLYPEPTIDE A4	UGT1A4		54657	177	23	89	81	74	70	53	0.457627	0.299435
554	HYDROXY-DELTA-5-STEROID DEHYDROGENASE, 3 BETA- AND STEROID DELTA-ISOMERASE 1	HSD3B1		3283	176	6	38	38	34	33	23	0.215909	0.130682
555	CALCIUM/CALMODULIN-DEPENDENT PROTEIN KINASE (CAM KINASE) II DELTA	CAMK2D		817	175	3	71	69	48	64	39	0.394286	0.222857
556	FC FRAGMENT OF IGG, RECEPTOR, TRANSPORTER, ALPHA	FCGRT		2217	175	1	87	82	58	80	55	0.468571	0.314286
557	DEOXYCYTIDINE KINASE	DCK		1633	174	23	40	39	29	31	21	0.224138	0.12069
558	GLUTAMINYL-PEPTIDE CYCLOTRANSFERASE	QPCT		25797	173	3	57	50	45	46	39	0.289017	0.225434
559	FURIN (PAIRED BASIC AMINO ACID CLEAVING ENZYME)	FURIN		5045	172	1	29	29	29	29	27	0.168605	0.156977
560	MAJOR HISTOCOMPATIBILITY COMPLEX, CLASS I, A	HLA-A		3105	172	3	81	81	79	81	75	0.47093	0.436047
561	SODIUM CHANNEL, VOLTAGE-GATED, TYPE II, ALPHA SUBUNIT	SCN2A		6326	172	7	39	38	30	36	26	0.22093	0.151163
562	S-ADENOSYLHOMOCYSTEINE HYDROLASE	AHCY		191	171	30	19	16	11	15	10	0.0935673	0.0584795
563	DUAL SPECIFICITY PHOSPHATASE 3 (VACCINIA VIRUS PHOSPHATASE VH1-RELATED)	DUSP3		1845	170	16	90	87	79	85	74	0.511765	0.435294
564	PROTEIN TYROSINE PHOSPHATASE, RECEPTOR TYPE, E	PTPRE		5791	170	7	39	39	31	39	30	0.229412	0.176471
565	CARBONIC ANHYDRASE V	CA5A	S	763	168	15	68	67	40	64	31	0.39881	0.184524
566	1-ACYLGLYCEROL-3-PHOSPHATE O-ACYLTRANSFERASE 2 (LYSOPHOSPHATIDIC ACID ACYLTRANSFERASE, BETA)	AGPAT2		10555	168	5	23	23	9	23	9	0.136905	0.0535714
567	GLUTAMATE RECEPTOR, IONOTROPIC, KAINATE 5	GRIK5		2901	168	9	53	50	46	48	41	0.297619	0.244048
568	PROTEIN KINASE D3	PRKD3		23683	168	7	56	55	41	54	39	0.327381	0.232143
569	ATP-BINDING CASSETTE, SUB-FAMILY G (WHITE), MEMBER 2	ABCG2		9429	167	15	86	84	72	75	60	0.502994	0.359281
570	CYTOCHROME P450, FAMILY 11, SUBFAMILY B, POLYPEPTIDE 1	CYP11B1		1584	167	7	42	41	26	38	22	0.245509	0.131737
571	ANGIOTENSIN II RECEPTOR, TYPE 2	AGTR2		186	165	14	62	60	57	60	50	0.363636	0.30303
572	PROTEINASE 3 (SERINE PROTEINASE, NEUTROPHIL, WEGENER GRANULOMATOSIS AUTOANTIGEN)	PRTN3		5657	165	18	76	73	61	72	53	0.442424	0.321212
573	DIPEPTIDYL-PEPTIDASE 9	DPP9		91039	163	19	59	59	50	56	40	0.361963	0.245399
574	LYSOPHOSPHATIDIC ACID RECEPTOR 3	LPAR3		23566	163	12	44	42	32	41	28	0.257669	0.171779
575	PHOSPHOLIPASE A2, GROUP IB (PANCREAS)	PLA2G1B	S	5319	161	9	56	56	47	54	44	0.347826	0.273292
576	MDM2 P53 BINDING PROTEIN HOMOLOG (MOUSE)	MDM2		4193	159	14	58	56	49	54	43	0.352201	0.27044
577	KALLIKREIN-RELATED PEPTIDASE 2	KLK2		3817	158	5	71	71	70	71	69	0.449367	0.436709
578	NUCLEAR FACTOR OF KAPPA LIGHT POLYPEPTIDE GENE ENHANCER IN B-CELLS 1	NFKB1		4790	158	27	84	79	66	71	55	0.5	0.348101
579	CATECHOL-O-METHYLTRANSFERASE	COMT		1312	157	11	48	46	38	44	33	0.292994	0.210191
580	CYTOCHROME P450, FAMILY 2, SUBFAMILY B, POLYPEPTIDE 6	CYP2B6		1555	157	32	75	72	59	70	48	0.458599	0.305732
581	LYSOPHOSPHATIDIC ACID RECEPTOR 2	LPAR2		9170	157	13	56	55	40	54	37	0.350318	0.235669
582	MAP/MICROTUBULE AFFINITY-REGULATING KINASE 2	MARK2		2011	156	10	46	45	38	42	34	0.288462	0.217949
583	PHOSPHODIESTERASE 4D3	PDE4D	S	5144	155	8	52	50	41	49	38	0.322581	0.245161
584	V-YES-1 YAMAGUCHI SARCOMA VIRAL ONCOGENE HOMOLOG 1	YES1		7525	154	38	81	78	68	78	67	0.506494	0.435065
585	GLUTAMATE RECEPTOR, METABOTROPIC 5D	GRM5	S	2915	152	2	41	41	19	41	15	0.269737	0.0986842
586	INTEGRIN-LINKED KINASE	ILK		3611	152	1	40	40	31	38	21	0.263158	0.138158
587	SOLUTE CARRIER FAMILY 10 (SODIUM/BILE ACID COTRANSPORTER FAMILY), MEMBER 2	SLC10A2		6555	152	13	38	38	30	38	29	0.25	0.190789
588	GROUP-SPECIFIC COMPONENT (VITAMIN D BINDING PROTEIN)	GC		2638	150	15	34	31	30	19	18	0.206667	0.12
589	TRAF2 AND NCK INTERACTING KINASE	TNIK		23043	149	3	33	33	21	33	19	0.221477	0.127517
590	MATRIX METALLOPEPTIDASE 17 (MEMBRANE-INSERTED)	MMP17		4326	148	3	66	54	30	42	19	0.364865	0.128378
591	IMP (INOSINE MONOPHOSPHATE) DEHYDROGENASE 1	IMPDH1		3614	147	25	65	65	55	62	46	0.442177	0.312925
592	PROTEIN KINASE C, ZETA	PRKCZ		5590	147	29	63	59	51	59	49	0.401361	0.333333
593	MATRIX METALLOPEPTIDASE 10 (STROMELYSIN 2)	MMP10		4319	146	7	41	41	31	32	24	0.280822	0.164384
594	CATHEPSIN H	CTSH		1512	144	28	104	103	92	101	81	0.715278	0.5625
595	GLUTAMATE RECEPTOR, IONOTROPIC, KAINATE 2	GRIK2		2898	144	14	49	47	42	45	38	0.326389	0.263889
596	CYCLIN A2	CCNA2		890	142	2	31	30	28	26	23	0.211268	0.161972
597	PROTEIN TYROSINE PHOSPHATASE, RECEPTOR TYPE, M	PTPRM		5797	142	6	26	26	19	26	19	0.183099	0.133803
598	FYN ONCOGENE RELATED TO SRC, FGR, YES	FYN		2534	141	39	89	84	75	80	69	0.595745	0.489362
599	CARBOXYLESTERASE 2 (INTESTINE, LIVER)	CES2		8824	140	11	46	40	32	37	26	0.285714	0.185714
600	PROTEIN TYROSINE PHOSPHATASE, RECEPTOR TYPE, S	PTPRS		5802	140	5	24	24	18	24	18	0.171429	0.128571
601	MYOSIN LIGHT CHAIN KINASE	MYLK		4638	139	17	55	53	45	50	38	0.381295	0.273381
602	FREE FATTY ACID RECEPTOR 1	FFAR1		2864	138	4	63	61	50	61	48	0.442029	0.347826
603	SOLUTE CARRIER FAMILY 22 (ORGANIC CATION TRANSPORTER), MEMBER 2	SLC22A2		6582	137	17	55	54	48	51	40	0.394161	0.291971
604	TUMOR PROTEIN P53	TP53		7157	137	14	46	44	37	41	34	0.321168	0.248175
605	SOLUTE CARRIER FAMILY 34 (SODIUM PHOSPHATE), MEMBER 2	SLC34A2		10568	136	3	21	21	20	19	17	0.154412	0.125
606	OPIOID RECEPTOR, SIGMA 1	SIGMAR1		10280	135	21	56	54	49	53	48	0.4	0.355556
607	SULFOTRANSFERASE FAMILY, CYTOSOLIC, 1A, PHENOL-PREFERRING, MEMBER 1	SULT1A1		6817	135	23	35	33	30	32	24	0.244444	0.177778
608	TOPOISOMERASE (DNA) II ALPHA 170KDA	TOP2A		7153	135	18	53	50	41	47	30	0.37037	0.222222
609	SOLUTE CARRIER FAMILY 6 (NEUROTRANSMITTER TRANSPORTER, BETAINE/GABA), MEMBER 12	SLC6A12		6539	133	15	38	38	36	34	31	0.285714	0.233083
610	ELOVL FAMILY MEMBER 6, ELONGATION OF LONG CHAIN FATTY ACIDS (FEN1/ELO2, SUR4/ELO3-LIKE, YEAST)	ELOVL6		79071	131	4	54	53	35	51	28	0.40458	0.21374
611	GLUTATHIONE S-TRANSFERASE PI	GSTP1		2950	131	17	47	46	45	43	37	0.351145	0.282443
612	ISOPRENYLCYSTEINE CARBOXYL METHYLTRANSFERASE	ICMT		23463	131	5	18	18	18	18	18	0.137405	0.137405
613	UDP GLUCURONOSYLTRANSFERASE 1 FAMILY, POLYPEPTIDE A3	UGT1A3		54659	131	20	79	74	72	68	62	0.564885	0.473282
614	EPOXIDE HYDROLASE 1, MICROSOMAL (XENOBIOTIC)	EPHX1		2052	130	6	66	64	47	63	44	0.492308	0.338462
615	CARBOXYPEPTIDASE B1 (TISSUE)	CPB1		1360	129	9	62	62	56	62	49	0.48062	0.379845
616	METHYLTHIOADENOSINE PHOSPHORYLASE	MTAP		4507	129	8	38	38	21	35	14	0.294574	0.108527
617	TYROSINASE (OCULOCUTANEOUS ALBINISM IA)	TYR		7299	129	9	38	28	27	25	21	0.217054	0.162791
618	GERANYLGERANYL DIPHOSPHATE SYNTHASE 1	GGPS1		9453	128	6	50	50	44	50	43	0.390625	0.335938
619	CALCITONIN RECEPTOR 2	CALCR		799	127	10	99	98	83	98	76	0.771654	0.598425
620	CYTOCHROME P450, FAMILY 2, SUBFAMILY E, POLYPEPTIDE 1	CYP2E1		1571	127	24	51	49	37	49	32	0.385827	0.251969
621	PLASMINOGEN ACTIVATOR, UROKINASE RECEPTOR	PLAUR		5329	127	17	77	77	73	76	71	0.606299	0.559055
622	PHOSPHODIESTERASE 11A	PDE11A	S	50940	124	19	58	58	51	56	44	0.467742	0.354839
623	20-ALPHA-HYDROXYSTEROID DEHYDROGENASE	AKR1C1		1645	124	13	56	49	45	45	34	0.395161	0.274194
624	CYTOCHROME P450, FAMILY 2, SUBFAMILY A, POLYPEPTIDE 6	CYP2A6		1548	124	23	58	56	41	56	36	0.451613	0.290323
625	SOLUTE CARRIER FAMILY 1 (NEURONAL/EPITHELIAL HIGH AFFINITY GLUTAMATE TRANSPORTER, SYSTEM XAG), MEMBER 1	SLC1A1		6505	124	16	48	48	43	48	42	0.387097	0.33871
626	UDP GLUCURONOSYLTRANSFERASE 1 FAMILY, POLYPEPTIDE A6	UGT1A6		54578	123	27	58	58	56	55	48	0.471545	0.390244
627	FORMYL PEPTIDE RECEPTOR 2	FPR2		2358	122	9	27	26	26	23	21	0.213115	0.172131
628	RIBOSOMAL PROTEIN S6 KINASE, 70KDA, POLYPEPTIDE 1	RPS6KB1		6198	122	6	37	37	33	34	29	0.303279	0.237705
629	SOLUTE CARRIER FAMILY 22 (ORGANIC CATION TRANSPORTER), MEMBER 1	SLC22A1		6580	119	16	50	49	46	48	42	0.411765	0.352941
630	TASTE RECEPTOR, TYPE 1, MEMBER 2	TAS1R2		80834	119	4	27	27	22	24	18	0.226891	0.151261
631	UDP-GLUCURONOSYLTRANSFERASE 2B15	UGT2B15		7366	119	18	55	51	47	45	37	0.428571	0.310924
632	PHOSPHODIESTERASE 4D5	PDE4D	S	5144	118	1	46	46	34	44	25	0.389831	0.211864
633	SIRTUIN (SILENT MATING TYPE INFORMATION REGULATION 2 HOMOLOG) 3 (S. CEREVISIAE)	SIRT3		23410	118	15	32	31	26	31	25	0.262712	0.211864
634	5-AMINOIMIDAZOLE-4-CARBOXAMIDE RIBONUCLEOTIDE FORMYLTRANSFERASE/IMP CYCLOHYDROLASE	ATIC		471	117	18	52	48	39	44	31	0.410256	0.264957
635	MITOGEN-ACTIVATED PROTEIN KINASE KINASE KINASE 5	MAP3K5		4217	117	8	48	41	36	37	23	0.350427	0.196581
636	HOMEODOMAIN INTERACTING PROTEIN KINASE 3	HIPK3		10114	116	7	35	33	27	30	21	0.284483	0.181034
637	PROTEIN KINASE, CAMP-DEPENDENT, CATALYTIC, ALPHA	PRKACA		5566	116	6	43	43	38	43	37	0.37069	0.318966
638	FOLYLPOLYGLUTAMATE SYNTHASE	FPGS		2356	115	25	42	42	32	33	21	0.365217	0.182609
639	MITOGEN-ACTIVATED PROTEIN KINASE KINASE KINASE 9	MAP3K9		4293	115	6	42	42	36	39	31	0.365217	0.269565
640	PYRIMIDINERGIC RECEPTOR P2Y, G-PROTEIN COUPLED, 4	P2RY4		5030	115	11	37	37	30	33	26	0.321739	0.226087
641	TUMOR NECROSIS FACTOR (TNF SUPERFAMILY, MEMBER 2)	TNF		7124	115	9	43	42	31	39	28	0.365217	0.243478
642	ADAM METALLOPEPTIDASE DOMAIN 9 (MELTRIN GAMMA)	ADAM9		8754	114	2	30	30	22	22	14	0.263158	0.122807
643	RIBOSOMAL PROTEIN S6 KINASE, 90KDA, POLYPEPTIDE 1	RPS6KA1		6195	114	23	70	70	59	64	50	0.614035	0.438596
644	TASTE RECEPTOR, TYPE 2, MEMBER 14	TAS2R14		50840	114	1	36	36	28	34	24	0.315789	0.210526
645	CHEMOKINE (C-C MOTIF) LIGAND 2	CCL2		6347	113	4	57	56	30	52	18	0.495575	0.159292
646	KALLIKREIN-RELATED PEPTIDASE 7	KLK7		5650	113	4	34	34	30	33	26	0.300885	0.230088
647	LIM DOMAIN KINASE 2	LIMK2		3985	113	3	26	16	16	15	12	0.141593	0.106195
648	SPHINGOSINE KINASE 1	SPHK1		8877	113	10	30	29	26	26	23	0.256637	0.20354
649	TRANSGLUTAMINASE 2 (C POLYPEPTIDE, PROTEIN-GLUTAMINE-GAMMA-GLUTAMYLTRANSFERASE)	TGM2		7052	113	7	72	72	64	72	60	0.637168	0.530973
650	ADAM METALLOPEPTIDASE DOMAIN 15	ADAM15		8751	112	1	28	28	20	20	13	0.25	0.116071
651	COMPLEMENT COMPONENT 1, S SUBCOMPONENT	C1S		716	112	6	62	62	51	55	41	0.553571	0.366071
652	MITOGEN-ACTIVATED PROTEIN KINASE-ACTIVATED PROTEIN KINASE 5	MAPKAPK5		8550	112	31	77	74	67	70	61	0.660714	0.544643
653	ECTONUCLEOTIDE PYROPHOSPHATASE/PHOSPHODIESTERASE 2 (AUTOTAXIN)	ENPP2		5168	111	4	45	45	41	42	36	0.405405	0.324324
654	FIBROBLAST ACTIVATION PROTEIN, ALPHA	FAP		2191	111	9	55	54	46	54	46	0.486486	0.414414
655	INTERCELLULAR ADHESION MOLECULE 1	ICAM1		3383	111	6	35	35	24	35	20	0.315315	0.18018
656	PROTEIN (PEPTIDYLPROLYL CIS/TRANS ISOMERASE) NIMA-INTERACTING 1	PIN1		5300	111	6	47	47	46	43	42	0.423423	0.378378
657	AURORA KINASE C	AURKC		6795	110	12	29	26	20	26	19	0.236364	0.172727
658	CATHEPSIN L2	CTSL2		1515	110	18	81	80	72	79	62	0.727273	0.563636
659	POLYMERASE (DNA DIRECTED), BETA	POLB		5423	110	31	65	65	51	55	39	0.590909	0.354545
660	HEXOSAMINIDASE A (ALPHA POLYPEPTIDE)	HEXA		3073	109	21	21	20	16	16	12	0.183486	0.110092
661	PROSTAGLANDIN REDUCTASE 2	PTGR2		145482	109	1	32	31	24	29	22	0.284404	0.201835
662	ATP-BINDING CASSETTE, SUB-FAMILY C (CFTR/MRP), MEMBER 4	ABCC4		10257	108	10	51	50	50	43	39	0.462963	0.361111
663	CASEIN KINASE 1, EPSILON	CSNK1E		1454	105	6	32	31	18	31	14	0.295238	0.133333
664	INTERLEUKIN 1, BETA	IL1B		3553	103	8	42	42	33	41	31	0.407767	0.300971
665	NEUROPEPTIDE S RECEPTOR 1	NPSR1		387129	103	1	54	52	31	48	23	0.504854	0.223301
666	GLUTAMATE RECEPTOR, IONOTROPIC, AMPA 2	GRIA2		2891	102	15	37	37	26	36	20	0.362745	0.196078
667	PHOSPHODIESTERASE 4C, CAMP-SPECIFIC (PHOSPHODIESTERASE E1 DUNCE HOMOLOG, DROSOPHILA)	PDE4C	S	5143	101	15	44	41	33	39	29	0.405941	0.287129
668	KALLIKREIN-RELATED PEPTIDASE 3	KLK3		354	99	7	26	26	24	25	22	0.262626	0.222222
669	THIOREDOXIN REDUCTASE 1	TXNRD1		7296	99	14	47	47	41	45	32	0.474747	0.323232
670	ACTIVIN A RECEPTOR, TYPE IB	ACVR1B		91	98	5	37	37	28	37	23	0.377551	0.234694
671	CHYMOTRYPSIN-LIKE	CTRL		1506	98	6	60	60	45	59	42	0.612245	0.428571
672	GLUTAMATE RECEPTOR, METABOTROPIC 3	GRM3		2913	98	19	33	30	24	29	23	0.306122	0.234694
673	SULFOTRANSFERASE FAMILY 1E, ESTROGEN-PREFERRING, MEMBER 1	SULT1E1		6783	98	15	30	29	28	29	25	0.295918	0.255102
674	TAO KINASE 1	TAOK1		57551	98	1	65	64	56	58	48	0.653061	0.489796
675	X-PROLYL AMINOPEPTIDASE (AMINOPEPTIDASE P) 2, MEMBRANE-BOUND	XPNPEP2		7512	98	9	34	33	24	33	24	0.336735	0.244898
676	AMILORIDE-SENSITIVE CATION CHANNEL 1, NEURONAL	ACCN1		40	97	3	23	23	18	22	17	0.237113	0.175258
677	NMDA RECEPTOR 1	GRIN1		2902	97	10	53	53	44	52	37	0.546392	0.381443
678	5-HYDROXYTRYPTAMINE (SEROTONIN) RECEPTOR 3A	HTR3A		3359	97	21	36	36	35	35	34	0.371134	0.350515
679	BCL2-LIKE 1	BCL2L1		598	96	9	62	60	56	56	52	0.625	0.541667
680	CATHEPSIN F	CTSF		8722	96	7	57	56	49	52	37	0.583333	0.385417
681	DIPEPTIDASE 1 (RENAL)	DPEP1		1800	96	10	33	30	20	27	17	0.3125	0.177083
682	HYPOXANTHINE PHOSPHORIBOSYLTRANSFERASE 1	HPRT1		3251	96	7	24	22	20	17	15	0.229167	0.15625
683	SULFOTRANSFERASE FAMILY, CYTOSOLIC, 1A, PHENOL-PREFERRING, MEMBER 3	SULT1A3		6818	96	18	25	23	20	23	17	0.239583	0.177083
684	CHEMOKINE (C-C MOTIF) RECEPTOR 2A	CCR2	S	729230	94	1	34	32	18	31	17	0.340426	0.180851
685	POLYMERASE (DNA DIRECTED), GAMMA	POLG		5428	94	31	41	40	34	36	29	0.425532	0.308511
686	SOLUTE CARRIER FAMILY 22 (ORGANIC ANION TRANSPORTER), MEMBER 6	SLC22A6		9356	94	19	48	48	40	43	29	0.510638	0.308511
687	SOLUTE CARRIER FAMILY 28 (SODIUM-COUPLED NUCLEOSIDE TRANSPORTER), MEMBER 2	SLC28A2		9153	94	7	19	17	13	14	9	0.180851	0.0957447
688	SOLUTE CARRIER ORGANIC ANION TRANSPORTER FAMILY, MEMBER 1B1	SLCO1B1		10599	94	12	63	62	61	56	55	0.659574	0.585106
689	CD4 MOLECULE	CD4		920	92	5	47	45	41	42	36	0.48913	0.391304
690	CYTOCHROME P450, FAMILY 11, SUBFAMILY A, POLYPEPTIDE 1	CYP11A1		1583	92	2	36	36	26	27	17	0.391304	0.184783
691	MATRIX METALLOPEPTIDASE 11 (STROMELYSIN 3)	MMP11		4320	91	7	34	34	26	33	24	0.373626	0.263736
692	PYRUVATE KINASE, MUSCLE	PKM2		5315	90	4	77	77	74	76	73	0.855556	0.811111
693	PROTEIN ARGININE METHYLTRANSFERASE 1	PRMT1		3276	90	8	51	49	42	47	39	0.544444	0.433333
694	SELECTIN L (LYMPHOCYTE ADHESION MOLECULE 1)	SELL		6402	90	6	57	53	52	48	47	0.588889	0.522222
695	SOLUTE CARRIER FAMILY 6 (NEUROTRANSMITTER TRANSPORTER, GABA), MEMBER 11	SLC6A11		6538	90	9	20	20	19	16	14	0.222222	0.155556
696	UDP GLUCURONOSYLTRANSFERASE 2 FAMILY, POLYPEPTIDE B17	UGT2B17		7367	90	5	32	29	26	21	18	0.322222	0.2
697	UDP GLUCURONOSYLTRANSFERASE 1 FAMILY, POLYPEPTIDE A8	UGT1A8		54576	89	15	56	49	47	42	37	0.550562	0.41573
698	PROTEIN KINASE D2	PRKD2		25865	87	23	55	55	45	51	37	0.632184	0.425287
699	PROTEIN PHOSPHATASE 2 (FORMERLY 2A), CATALYTIC SUBUNIT, BETA ISOFORM	PPP2CB		5516	86	6	30	30	26	28	24	0.348837	0.27907
700	ATP-BINDING CASSETTE, SUB-FAMILY C (CFTR/MRP), MEMBER 1	ABCC1		4363	85	16	42	40	40	39	34	0.470588	0.4
701	AMILORIDE-SENSITIVE CATION CHANNEL 3	ACCN3		9311	84	3	9	9	6	9	6	0.107143	0.0714286
702	GLUCOSIDASE, BETA; ACID (INCLUDES GLUCOSYLCERAMIDASE)	GBA		2629	84	15	26	21	16	19	14	0.25	0.166667
703	NMDA RECEPTOR 2B	GRIN2B		2904	84	5	29	28	22	26	17	0.333333	0.202381
704	NEUROPEPTIDE FF RECEPTOR 2	NPFFR2		10886	84	7	24	24	19	24	19	0.285714	0.22619
705	PROTEIN KINASE, CGMP-DEPENDENT, TYPE I	PRKG1	S	5592	83	5	13	13	12	13	12	0.156627	0.144578
706	ALKALINE PHOSPHATASE, LIVER / BONE / KIDNEY	ALPL		249	83	2	58	56	48	53	39	0.674699	0.46988
707	CYTOCHROME P450, FAMILY 2, SUBFAMILY C, POLYPEPTIDE 8	CYP2C8		1558	83	18	38	37	37	37	34	0.445783	0.409639
708	CYSTEINYL LEUKOTRIENE RECEPTOR 1	CYSLTR1		10800	83	16	45	45	39	40	34	0.542169	0.409639
709	MITOGEN-ACTIVATED PROTEIN KINASE KINASE KINASE 11	MAP3K11		4296	83	5	29	27	19	24	17	0.325301	0.204819
710	UDP GLUCURONOSYLTRANSFERASE 1 FAMILY, POLYPEPTIDE A10	UGT1A10		54575	83	15	52	47	44	41	36	0.566265	0.433735
711	COMPLEMENT COMPONENT 5A	C5	S	727	81	3	45	44	43	38	37	0.54321	0.45679
712	BENZODIAZEPINE RECEPTOR	TSPO		706	81	17	35	35	34	33	31	0.432099	0.382716
713	MELANOCORTIN 1B RECEPTOR (ALPHA MELANOCYTE STIMULATING HORMONE RECEPTOR)	MC1R	S	4157	80	7	53	53	50	49	45	0.6625	0.5625
714	SULFOTRANSFERASE FAMILY, CYTOSOLIC, 1B, MEMBER 1	SULT1B1		27284	80	11	21	19	19	17	13	0.2375	0.1625
715	ADENYLATE CYCLASE 5	ADCY5		111	79	3	3	3	3	2	2	0.0379747	0.0253165
716	CASPASE 2, APOPTOSIS-RELATED CYSTEINE PEPTIDASE (NEURAL PRECURSOR CELL EXPRESSED, DEVELOPMENTALLY DOWN-REGULATED 2)	CASP2		835	79	10	40	39	33	39	32	0.493671	0.405063
717	DEOXYTHYMIDYLATE KINASE (THYMIDYLATE KINASE)	DTYMK		1841	79	10	25	23	18	22	16	0.291139	0.202532
718	SORBITOL DEHYDROGENASE	SORD		6652	79	6	24	24	10	24	9	0.303797	0.113924
719	TRANSPORTER 1, ATP-BINDING CASSETTE, SUB-FAMILY B (MDR/TAP)	TAP1		6890	79	2	79	79	79	79	79	1	1
720	VASOACTIVE INTESTINAL PEPTIDE RECEPTOR 1	VIPR1		7433	79	12	12	12	13	12	12	0.151899	0.151899
721	DNA (CYTOSINE-5-)-METHYLTRANSFERASE 1	DNMT1		1786	78	5	32	31	25	31	20	0.397436	0.25641
722	GROWTH FACTOR RECEPTOR-BOUND PROTEIN 2	GRB2		2885	78	9	38	38	38	37	37	0.487179	0.474359
723	VASOACTIVE INTESTINAL PEPTIDE RECEPTOR 2	VIPR2		7434	78	7	14	14	15	14	14	0.179487	0.179487
724	PHOSPHODIESTERASE 4A1A, CAMP-SPECIFIC (PHOSPHODIESTERASE E2 DUNCE HOMOLOG, DROSOPHILA)	PDE4A	S	5141	77	1	1	1	1	1	1	0.012987	0.012987
725	DEOXYNUCLEOTIDYLTRANSFERASE, TERMINAL	DNTT		1791	77	6	45	45	40	41	33	0.584416	0.428571
726	GAMMA-AMINOBUTYRIC ACID (GABA) A RECEPTOR, BETA 3	GABRB3		2562	77	3	7	7	5	6	4	0.0909091	0.0519481
727	ALDO-KETO REDUCTASE FAMILY 1, MEMBER C2 (DIHYDRODIOL DEHYDROGENASE 2; BILE ACID BINDING PROTEIN; 3-ALPHA HYDROXYSTEROID DEHYDROGENASE, TYPE III)	AKR1C2		1646	75	10	32	28	25	23	19	0.373333	0.253333
728	SPHINGOMYELIN PHOSPHODIESTERASE 1, ACID LYSOSOMAL	SMPD1		6609	75	2	64	63	60	60	50	0.84	0.666667
729	SOLUTE CARRIER FAMILY 28 (SODIUM-COUPLED NUCLEOSIDE TRANSPORTER), MEMBER 1	SLC28A1		9154	74	7	16	14	10	11	6	0.189189	0.0810811
730	SOLUTE CARRIER FAMILY 7 (CATIONIC AMINO ACID TRANSPORTER, Y+ SYSTEM), MEMBER 5	SLC7A5		8140	74	5	41	41	30	39	26	0.554054	0.351351
731	PHOSPHODIESTERASE 9A	PDE9A	S	5152	73	7	28	28	22	29	18	0.383562	0.246575
732	SECRETED FRIZZLED-RELATED PROTEIN 1	SFRP1		6422	73	2	26	23	14	21	11	0.315068	0.150685
733	NEUROPEPTIDE FF RECEPTOR 1	NPFFR1		64106	72	6	20	20	15	19	14	0.277778	0.194444
734	PTK2B PROTEIN TYROSINE KINASE 2 BETA	PTK2B		2185	71	17	49	47	40	42	33	0.661972	0.464789
735	SPHINGOSINE KINASE 2	SPHK2		56848	71	8	24	24	23	21	20	0.338028	0.28169
736	PHOSPHODIESTERASE 1C, CALMODULIN-DEPENDENT 70KDA	PDE1C		5137	70	12	28	28	22	28	19	0.4	0.271429
737	LUTEINIZING HORMONE/CHORIOGONADOTROPIN RECEPTOR	LHCGR		3973	69	5	28	28	24	27	23	0.405797	0.333333
738	APOLIPOPROTEIN B (INCLUDING AG(X) ANTIGEN)	APOB		338	68	4	23	22	19	21	17	0.323529	0.25
739	ALDEHYDE REDUCTASE 1	AKR1A1	S	10327	67	3	14	11	10	11	9	0.164179	0.134328
740	5-HYDROXYTRYPTAMINE (SEROTONIN) RECEPTOR 4E	HTR4	S	3360	67	4	32	32	22	32	22	0.477612	0.328358
741	DOPAMINE BETA-HYDROXYLASE (DOPAMINE BETA-MONOOXYGENASE)	DBH		1621	67	4	8	8	6	8	6	0.119403	0.0895522
742	NAD(P)H DEHYDROGENASE, QUINONE 2	NQO2		4835	67	7	34	32	27	27	22	0.477612	0.328358
743	PANCREATIC LIPASE	PNLIP		5406	67	5	18	18	16	18	16	0.268657	0.238806
744	TUMOR SUSCEPTIBILITY GENE 101	TSG101		7251	67	2	22	13	12	12	10	0.19403	0.149254
745	CARBONYL REDUCTASE 1	CBR1		873	66	6	33	33	30	28	25	0.5	0.378788
746	PHOSPHOLIPASE A2, GROUP IIE	PLA2G2E		30814	66	3	13	13	13	13	11	0.19697	0.166667
747	RETINOID X RECEPTOR, BETA	RXRB		6257	66	8	23	22	15	21	13	0.333333	0.19697
748	TRYPTASE BETA 2	TPSB2		64499	66	5	41	41	34	34	25	0.621212	0.378788
749	TRANSIENT RECEPTOR POTENTIAL CATION CHANNEL, SUBFAMILY V, MEMBER 3	TRPV3		162514	66	1	12	12	5	11	4	0.181818	0.0606061
750	ST6 BETA-GALACTOSAMIDE ALPHA-2,6-SIALYLTRANFERASE 1	ST6GAL1		6480	65	2	17	15	15	14	13	0.230769	0.2
751	CASEIN KINASE 1, DELTA	CSNK1D	S	1453	64	14	38	38	33	34	27	0.59375	0.421875
752	ACROSIN	ACR		49	64	3	15	15	14	13	12	0.234375	0.1875
753	MICROSOMAL TRIGLYCERIDE TRANSFER PROTEIN	MTTP		4547	64	3	20	19	14	19	13	0.296875	0.203125
754	SOLUTE CARRIER FAMILY 22 (ORGANIC ANION TRANSPORTER), MEMBER 8	SLC22A8		9376	64	13	40	40	34	37	25	0.625	0.390625
755	EPH RECEPTOR B2	EPHB2		2048	63	14	42	42	34	37	27	0.666667	0.428571
756	FRUCTOSE-1,6-BISPHOSPHATASE 1	FBP1		2203	63	2	23	23	21	23	19	0.365079	0.301587
757	G PROTEIN-COUPLED RECEPTOR 109B	GPR109B		8843	63	6	21	21	21	19	17	0.333333	0.269841
758	LIGASE I, DNA, ATP-DEPENDENT	LIG1		3978	63	6	37	37	37	35	31	0.587302	0.492063
759	PHOSPHOLIPASE A2, GROUP IIF	PLA2G2F		64600	63	3	14	14	14	14	12	0.222222	0.190476
760	STEROL O-ACYLTRANSFERASE 2	SOAT2		8435	63	10	27	27	26	26	23	0.428571	0.365079
761	ADENOSINE DEAMINASE	ADA		100	62	9	28	28	19	28	16	0.451613	0.258065
762	1-ACYLGLYCEROL-3-PHOSPHATE O-ACYLTRANSFERASE 1 (LYSOPHOSPHATIDIC ACID ACYLTRANSFERASE, ALPHA)	AGPAT1		10554	62	1	5	5	3	5	3	0.0806452	0.0483871
763	POTASSIUM VOLTAGE-GATED CHANNEL, KQT-LIKE SUBFAMILY, MEMBER 1	KCNQ1		3784	62	6	28	28	22	28	19	0.451613	0.306452
764	MACROPHAGE MIGRATION INHIBITORY FACTOR (GLYCOSYLATION-INHIBITING FACTOR)	MIF		4282	62	5	27	27	27	24	23	0.435484	0.370968
765	PHOSPHOLIPASE A2, GROUP XIIA	PLA2G12A		81579	62	2	13	13	13	13	11	0.209677	0.177419
766	RIBOSOMAL PROTEIN S6 KINASE, 90KDA, POLYPEPTIDE 3	RPS6KA3		6197	62	22	41	35	35	35	34	0.564516	0.548387
767	SMG1 HOMOLOG, PHOSPHATIDYLINOSITOL 3-KINASE-RELATED KINASE (C. ELEGANS)	SMG1		23049	62	2	28	17	16	14	12	0.274194	0.193548
768	CALCIUM/CALMODULIN-DEPENDENT PROTEIN KINASE IV	CAMK4		814	61	21	43	39	33	38	32	0.639344	0.52459
769	NUAK FAMILY, SNF1-LIKE KINASE, 1	NUAK1		9891	61	9	36	34	31	27	23	0.557377	0.377049
770	B-CELL CLL/LYMPHOMA 2	BCL2		596	60	9	50	50	49	46	45	0.833333	0.75
771	CASPASE 9, APOPTOSIS-RELATED CYSTEINE PEPTIDASE	CASP9		842	60	11	24	23	20	23	20	0.383333	0.333333
772	ALDO-KETO REDUCTASE FAMILY 1, MEMBER C4 (CHLORDECONE REDUCTASE; 3-ALPHA HYDROXYSTEROID DEHYDROGENASE, TYPE I; DIHYDRODIOL DEHYDROGENASE 4)	AKR1C4		1109	59	7	31	26	23	21	17	0.440678	0.288136
773	AAO1 (ALDEHYDE OXIDASE 1)	AOX1		316	59	3	32	30	26	30	22	0.508475	0.372881
774	CYTOCHROME P450, FAMILY 1, SUBFAMILY A, POLYPEPTIDE 1	CYP1A1		1543	59	17	29	29	29	28	25	0.491525	0.423729
775	JUN ONCOGENE	JUN		3725	59	7	23	23	17	22	15	0.389831	0.254237
776	LECTIN, GALACTOSIDE-BINDING, SOLUBLE, 3 (GALECTIN 3)	LGALS3		3958	59	6	36	33	27	33	25	0.559322	0.423729
777	POLYMERASE (DNA DIRECTED), EPSILON	POLE		5426	59	14	43	42	29	33	20	0.711864	0.338983
778	SERINE/THREONINE KINASE 3 (STE20 HOMOLOG, YEAST)	STK3		6788	59	13	37	35	30	31	23	0.59322	0.389831
779	BETAINE-HOMOCYSTEINE METHYLTRANSFERASE	BHMT		635	58	3	33	33	19	33	19	0.568966	0.327586
780	GLUTAMATE RECEPTOR, IONOTROPIC, AMPA 1	GRIA1		2890	58	10	23	23	20	21	15	0.396552	0.258621
781	GLUTAMATE RECEPTOR, IONOTROPIC, AMPA 4	GRIA4		2893	58	10	23	23	20	21	15	0.396552	0.258621
782	HYPOXIA-INDUCIBLE FACTOR 1, ALPHA SUBUNIT (BASIC HELIX-LOOP-HELIX TRANSCRIPTION FACTOR)	HIF1A		3091	58	10	29	29	27	29	25	0.5	0.431034
783	AMINOPEPTIDASE PUROMYCIN SENSITIVE	NPEPPS		9520	58	3	12	10	9	10	9	0.172414	0.155172
784	PROSTAGLANDIN I2 (PROSTACYCLIN) SYNTHASE	PTGIS		5740	58	2	14	13	8	13	7	0.224138	0.12069
785	PHOSPHORYLASE, GLYCOGEN, MUSCLE	PYGM		5837	58	4	12	12	12	12	11	0.206897	0.189655
786	RIBONUCLEASE L (2',5'-OLIGOISOADENYLATE SYNTHETASE-DEPENDENT)	RNASEL		6041	58	8	31	31	30	30	30	0.534483	0.517241
787	GLUTAMATE RECEPTOR, METABOTROPIC 8	GRM8	S	2918	57	8	24	24	21	24	21	0.421053	0.368421
788	DEATH-ASSOCIATED PROTEIN KINASE 3	DAPK3		1613	57	11	36	36	30	32	25	0.631579	0.438596
789	INTEGRIN, ALPHA 3 (ANTIGEN CD49C, ALPHA 3 SUBUNIT OF VLA-3 RECEPTOR)	ITGA3		3675	57	1	20	20	17	17	13	0.350877	0.22807
790	RETINOID X RECEPTOR, GAMMA	RXRG		6258	57	7	16	15	8	15	8	0.263158	0.140351
791	SOLUTE CARRIER FAMILY 29 (NUCLEOSIDE TRANSPORTERS), MEMBER 1	SLC29A1		2030	57	4	16	13	9	10	5	0.22807	0.0877193
792	NITRIC OXIDE SYNTHASE 2, INDUCIBLE	NOS2	S	4843	56	7	32	32	30	30	24	0.571429	0.428571
793	DEOXYURIDINE TRIPHOSPHATASE	DUT		1854	56	3	36	36	19	35	18	0.642857	0.321429
794	G PROTEIN-COUPLED RECEPTOR 55	GPR55		9290	56	5	16	16	15	13	12	0.285714	0.214286
795	GLUTATHIONE S-TRANSFERASE A1	GSTA1		2938	56	13	19	19	20	19	16	0.339286	0.285714
796	COAGULATION FACTOR III (THROMBOPLASTIN, TISSUE FACTOR)	F3		2152	55	6	18	18	15	18	13	0.327273	0.236364
797	GLUTAMATE RECEPTOR, METABOTROPIC 4	GRM4	S	2914	54	12	20	20	20	20	20	0.37037	0.37037
798	SACCHAROPINE DEHYDROGENASE (NADP+, L-LYSINE-FORMING)	AASS		10157	54	2	44	44	37	43	32	0.814815	0.592593
799	INTERLEUKIN-1 RECEPTOR-ASSOCIATED KINASE 4	IRAK4		51135	54	9	31	30	23	29	20	0.555556	0.37037
800	LYSOPHOSPHATIDIC ACID RECEPTOR 4	LPAR4		2846	54	9	32	32	26	32	24	0.592593	0.444444
801	SIALIDASE 2 (CYTOSOLIC SIALIDASE)	NEU2		4759	54	5	17	15	13	12	10	0.277778	0.185185
802	SFRS PROTEIN KINASE 1	SRPK1		6732	54	11	35	33	29	30	24	0.611111	0.444444
803	TTK PROTEIN KINASE	TTK		7272	54	1	12	12	9	12	8	0.222222	0.148148
804	EPH RECEPTOR A2	EPHA2		1969	53	11	34	33	32	33	32	0.622642	0.603774
805	LEUCYL/CYSTINYL AMINOPEPTIDASE	LNPEP		4012	53	5	22	22	18	21	17	0.415094	0.320755
806	MATRIX METALLOPEPTIDASE 16 (MEMBRANE-INSERTED)	MMP16		4325	53	9	24	24	22	24	22	0.45283	0.415094
807	SULFOTRANSFERASE FAMILY, CYTOSOLIC, 1A, PHENOL-PREFERRING, MEMBER 2	SULT1A2		6799	53	5	13	12	11	12	9	0.226415	0.169811
808	DEOXYHYPUSINE SYNTHASE	DHPS		1725	52	3	13	13	15	5	5	0.25	0.0961538
809	ARYLACETAMIDE DEACETYLASE-LIKE 1	NCEH1		57552	52	4	20	20	16	18	15	0.384615	0.288462
810	O-LINKED N-ACETYLGLUCOSAMINE (GLCNAC) TRANSFERASE (UDP-N-ACETYLGLUCOSAMINE:POLYPEPTIDE-N-ACETYLGLUCOSAMINYL TRANSFERASE)	OGT		8473	52	4	21	21	21	21	21	0.403846	0.403846
811	COMPLEMENT FACTOR D (ADIPSIN)	CFD		1675	51	6	24	24	13	23	9	0.470588	0.176471
812	EUKARYOTIC ELONGATION FACTOR-2 KINASE	EEF2K		29904	51	8	32	28	25	24	19	0.54902	0.372549
813	INHIBITOR OF KAPPA LIGHT POLYPEPTIDE GENE ENHANCER IN B-CELLS, KINASE EPSILON	IKBKE		9641	51	4	18	18	16	18	16	0.352941	0.313725
814	ERYTHROPOIETIN RECEPTOR	EPOR		2057	50	3	15	15	13	15	13	0.3	0.26
815	P300/CBP-ASSOCIATED FACTOR	KAT2B		8850	50	7	13	13	13	13	10	0.26	0.2
816	UDP GLUCURONOSYLTRANSFERASE 1 FAMILY, POLYPEPTIDE A7	UGT1A7		54577	50	13	30	28	26	24	21	0.56	0.42
817	FELINE SARCOMA ONCOGENE	FES		2242	49	22	33	32	29	32	29	0.653061	0.591837
818	INDOLETHYLAMINE N-METHYLTRANSFERASE	INMT		11185	49	2	28	28	18	21	12	0.571429	0.244898
819	MANNOSIDASE, BETA A, LYSOSOMAL	MANBA		4126	49	5	6	5	5	5	5	0.102041	0.102041
820	CARBOXYPEPTIDASE A1 (PANCREATIC)	CPA1		1357	48	4	20	20	20	18	16	0.416667	0.333333
821	SOLUTE CARRIER FAMILY 27 (FATTY ACID TRANSPORTER), MEMBER 4	SLC27A4		10999	48	1	14	13	12	11	9	0.270833	0.1875
822	ATP-BINDING CASSETTE, SUB-FAMILY C (CFTR/MRP), MEMBER 2	ABCC2		1244	47	13	34	34	30	34	29	0.723404	0.617021
823	CYTIDINE DEAMINASE	CDA		978	47	7	16	12	12	8	8	0.255319	0.170213
824	GARDNER-RASHEED FELINE SARCOMA VIRAL (V-FGR) ONCOGENE HOMOLOG	FGR		2268	47	8	27	27	24	24	20	0.574468	0.425532
825	GLUTATHIONE S-TRANSFERASE M1	GSTM1		2944	47	9	15	15	16	15	13	0.319149	0.276596
826	INSULIN-LIKE GROWTH FACTOR BINDING PROTEIN 3	IGFBP3		3486	47	3	12	9	8	9	8	0.191489	0.170213
827	LECTIN, GALACTOSIDE-BINDING, SOLUBLE, 1 (GALECTIN 1)	LGALS1		3956	47	4	35	32	28	32	27	0.680851	0.574468
828	NEUROMEDIN U RECEPTOR 1	NMUR1		10316	47	5	16	16	15	16	15	0.340426	0.319149
829	NUCLEAR RECEPTOR SUBFAMILY 5, GROUP A, MEMBER 1	NR5A1		2516	47	2	18	18	17	15	14	0.382979	0.297872
830	PROTEIN KINASE C, IOTA	PRKCI		5584	47	13	24	24	24	24	24	0.510638	0.510638
831	ACID PHOSPHATASE, PROSTATE	ACPP		55	46	3	18	17	16	15	14	0.369565	0.304348
832	GRANZYME A (GRANZYME 1, CYTOTOXIC T-LYMPHOCYTE-ASSOCIATED SERINE ESTERASE 3)	GZMA		3001	46	4	28	28	25	28	24	0.608696	0.521739
833	INSULIN-LIKE GROWTH FACTOR 1	IGF1		3479	46	1	16	16	16	16	16	0.347826	0.347826
834	MYELOPROLIFERATIVE LEUKEMIA VIRUS ONCOGENE	MPL		4352	46	2	10	10	9	10	9	0.217391	0.195652
835	5-HYDROXYTRYPTAMINE (SEROTONIN) RECEPTOR 7A	HTR7	S	3363	45	7	28	28	28	25	24	0.622222	0.533333
836	CALCIUM CHANNEL, VOLTAGE-DEPENDENT, ALPHA-2/DELTA	CACNA2D2		9254	45	2	28	28	20	28	18	0.622222	0.4
837	CYTOCHROME P450, FAMILY 4, SUBFAMILY A, POLYPEPTIDE 11	CYP4A11		1579	45	3	20	20	7	20	5	0.444444	0.111111
838	G PROTEIN-COUPLED RECEPTOR 182	GPR182		11318	45	2	31	30	26	30	26	0.666667	0.577778
839	POTASSIUM INTERMEDIATE/SMALL CONDUCTANCE CALCIUM-ACTIVATED CHANNEL, SUBFAMILY N, MEMBER 1	KCNN1		3780	45	5	27	27	23	27	23	0.6	0.511111
840	POLYCYSTIC KIDNEY DISEASE 1 (AUTOSOMAL DOMINANT)	PKD1		5310	45	10	27	25	21	25	18	0.555556	0.4
841	ATP CITRATE LYASE	ACLY		47	44	4	14	14	12	13	11	0.318182	0.25
842	GLYOXALASE I	GLO1		2739	44	9	15	15	15	13	12	0.340909	0.272727
843	PROSTAGLANDIN DEHYDROGENASE 1	HPGD		3248	44	4	34	33	21	32	15	0.75	0.340909
844	POTASSIUM VOLTAGE-GATED CHANNEL, SHAKER-RELATED SUBFAMILY, MEMBER 1 (EPISODIC ATAXIA WITH MYOKYMIA)	KCNA1		3736	44	5	15	15	15	15	14	0.340909	0.318182
845	NUCLEAR RECEPTOR SUBFAMILY 1, GROUP I, MEMBER 3	NR1I3		9970	44	8	35	35	34	32	31	0.795455	0.704545
846	ORNITHINE DECARBOXYLASE 1	ODC1		4953	44	6	28	28	26	27	25	0.636364	0.568182
847	P21 PROTEIN (CDC42/RAC)-ACTIVATED KINASE 6	PAK6		56924	44	8	26	24	21	21	16	0.545455	0.363636
848	SULFOTRANSFERASE FAMILY, CYTOSOLIC, 2A, DEHYDROEPIANDROSTERONE (DHEA)-PREFERRING, MEMBER 1	SULT2A1		6822	44	11	18	16	17	15	14	0.363636	0.318182
849	THIOPURINE S-METHYLTRANSFERASE	TPMT		7172	44	2	4	4	4	4	3	0.0909091	0.0681818
850	ADENOSYLMETHIONINE DECARBOXYLASE 1	AMD1		262	43	4	5	5	5	5	5	0.116279	0.116279
851	COMPLEMENT COMPONENT 3	C3		718	43	2	17	17	17	17	16	0.395349	0.372093
852	V-ETS ERYTHROBLASTOSIS VIRUS E26 ONCOGENE HOMOLOG (AVIAN)	ERG		2078	43	8	14	14	13	14	12	0.325581	0.27907
853	ESTROGEN-RELATED RECEPTOR GAMMA	ESRRG		2104	43	5	9	9	7	8	6	0.209302	0.139535
854	MEMBRANE METALLO-ENDOPEPTIDASE-LIKE 1	MMEL1		79258	43	3	12	11	11	10	10	0.255814	0.232558
855	NIMA (NEVER IN MITOSIS GENE A)-RELATED KINASE 2	NEK2		4751	43	16	32	30	27	29	25	0.697674	0.581395
856	PHOSPHOLIPASE A2, GROUP VI (CYTOSOLIC, CALCIUM-INDEPENDENT)	PLA2G6		8398	43	3	15	15	15	13	13	0.348837	0.302326
857	SOLUTE CARRIER ORGANIC ANION TRANSPORTER FAMILY, MEMBER 1B3	SLCO1B3		28234	43	9	36	36	36	34	33	0.837209	0.767442
858	THYROID STIMULATING HORMONE RECEPTOR	TSHR		7253	43	2	25	25	17	25	16	0.581395	0.372093
859	BACULOVIRAL IAP REPEAT-CONTAINING 3	BIRC3		330	42	1	34	33	28	33	28	0.785714	0.666667
860	CYTOCHROME P450, FAMILY 4, SUBFAMILY F, POLYPEPTIDE 3	CYP4F3		4051	42	4	28	26	24	25	22	0.619048	0.52381
861	FORMYL PEPTIDE RECEPTOR 1	FPR1		2357	42	5	20	20	19	20	19	0.47619	0.452381
862	GAMMA-AMINOBUTYRIC ACID (GABA) RECEPTOR, RHO 1	GABRR1		2569	42	10	21	19	16	17	11	0.452381	0.261905
863	PIM-3 ONCOGENE	PIM3		415116	42	5	22	19	19	19	18	0.452381	0.428571
864	5-HYDROXYTRYPTAMINE (SEROTONIN) RECEPTOR 4A	HTR4	S	3360	41	6	17	17	15	17	14	0.414634	0.341463
865	ARYLALKYLAMINE N-ACETYLTRANSFERASE	AANAT		15	41	4	18	17	14	15	12	0.414634	0.292683
866	ALCOHOL DEHYDROGENASE 1C (CLASS I), GAMMA POLYPEPTIDE	ADH1C		126	41	3	27	23	22	22	21	0.560976	0.512195
867	CASPASE 10, APOPTOSIS-RELATED CYSTEINE PEPTIDASE	CASP10		843	41	4	14	13	12	13	12	0.317073	0.292683
868	RECEPTOR-INTERACTING SERINE-THREONINE KINASE 2	RIPK2		8767	41	9	29	29	25	26	20	0.707317	0.487805
869	CARBONIC ANHYDRASE XIII	CA13		377677	40	11	17	17	15	17	10	0.425	0.25
870	DEOXYGUANOSINE KINASE	DGUOK		1716	40	6	8	8	9	6	5	0.2	0.125
871	DUAL-SPECIFICITY TYROSINE-(Y)-PHOSPHORYLATION REGULATED KINASE 1A	DYRK1A		1859	40	9	19	19	19	19	18	0.475	0.45
872	ECTONUCLEOSIDE TRIPHOSPHATE DIPHOSPHOHYDROLASE 1	ENTPD1		953	40	4	15	15	15	14	14	0.375	0.35
873	ECTONUCLEOSIDE TRIPHOSPHATE DIPHOSPHOHYDROLASE 2	ENTPD2		954	40	4	15	15	15	14	14	0.375	0.35
874	ECTONUCLEOSIDE TRIPHOSPHATE DIPHOSPHOHYDROLASE 8	ENTPD8		377841	40	3	16	16	15	14	13	0.4	0.325
875	GLYCERALDEHYDE-3-PHOSPHATE DEHYDROGENASE	GAPDH		2597	40	8	22	21	20	21	19	0.525	0.475
876	PROTEIN TYROSINE PHOSPHATASE, RECEPTOR TYPE, J	PTPRJ		5795	40	4	10	10	7	10	7	0.25	0.175
877	PROTEIN TYROSINE PHOSPHATASE, RECEPTOR-TYPE, Z POLYPEPTIDE 1	PTPRZ1		5803	40	5	10	10	7	10	7	0.25	0.175
878	PHOSPHORYLASE, GLYCOGEN, LIVER	PYGL	S	5836	39	2	14	14	12	13	10	0.358974	0.25641
879	APEX NUCLEASE (MULTIFUNCTIONAL DNA REPAIR ENZYME) 1	APEX1		328	39	2	30	29	25	27	20	0.74359	0.512821
880	DICARBONYL/L-XYLULOSE REDUCTASE	DCXR		51181	39	1	26	26	19	23	15	0.666667	0.384615
881	ECTONUCLEOSIDE TRIPHOSPHATE DIPHOSPHOHYDROLASE 3	ENTPD3		956	39	4	15	15	15	14	14	0.384615	0.358974
882	E1A BINDING PROTEIN P300	EP300		2033	39	8	30	29	27	29	27	0.74359	0.692308
883	HEMOPOIETIC CELL KINASE	HCK		3055	39	13	29	28	24	27	23	0.717949	0.589744
884	PHOSPHOINOSITIDE-3-KINASE, REGULATORY SUBUNIT 1 (ALPHA)	PIK3R1		5295	39	3	28	28	22	28	18	0.717949	0.461538
885	PHOSPHOLIPASE A2, GROUP IVC	PLA2G4C		8605	39	2	16	16	15	16	14	0.410256	0.358974
886	TYROSINE AMINOTRANSFERASE	TAT		6898	39	3	25	23	16	23	15	0.589744	0.384615
887	MITOGEN-ACTIVATED PROTEIN KINASE KINASE 7	MAP2K7	S	5609	38	8	25	25	21	22	17	0.657895	0.447368
888	HEAT SHOCK PROTEIN 90KDA ALPHA (CYTOSOLIC), CLASS B MEMBER 1	HSP90AB1		3326	38	3	20	20	16	20	15	0.526316	0.394737
889	INTERLEUKIN-1 RECEPTOR-ASSOCIATED KINASE 1	IRAK1		3654	38	5	20	20	17	17	13	0.526316	0.342105
890	MITOGEN-ACTIVATED PROTEIN KINASE-ACTIVATED PROTEIN KINASE 3	MAPKAPK3		7867	38	7	25	23	20	20	15	0.605263	0.394737
891	ALCOHOL DEHYDROGENASE 1A (CLASS I), ALPHA POLYPEPTIDE	ADH1A		124	37	4	21	15	15	13	13	0.405405	0.351351
892	CD22 MOLECULE	CD22		933	37	1	17	13	12	12	11	0.351351	0.297297
893	EARLY GROWTH RESPONSE 1	EGR1		1958	37	1	1	1	1	1	1	0.027027	0.027027
894	PROGASTRICSIN (PEPSINOGEN C)	PGC		5225	37	7	17	16	16	16	15	0.432432	0.405405
895	PROTEIN TYROSINE PHOSPHATASE, NON-RECEPTOR TYPE 12	PTPN12		5782	37	7	20	20	17	20	17	0.540541	0.459459
896	QUINOID DIHYDROPTERIDINE REDUCTASE	QDPR		5860	37	2	6	6	6	4	4	0.162162	0.108108
897	SOLUTE CARRIER FAMILY 22 (ORGANIC ANION TRANSPORTER), MEMBER 7	SLC22A7		10864	37	6	22	22	20	22	17	0.594595	0.459459
898	URIDINE-CYTIDINE KINASE 1	UCK1		83549	37	4	11	8	4	5	2	0.216216	0.0540541
899	CATHEPSIN E	CTSE		1510	36	13	23	22	21	22	20	0.611111	0.555556
900	POTASSIUM INWARDLY-RECTIFYING CHANNEL, SUBFAMILY J, MEMBER 3 - POTASSIUM INWARDLY-RECTIFYING CHANNEL, SUBFAMILY J, MEMBER 5	KCNJ3		3760	36	2	21	20	12	20	10	0.555556	0.277778
901	PARAOXONASE 1	PON1		5444	36	7	23	22	18	20	15	0.611111	0.416667
902	RAS GUANYL RELEASING PROTEIN 3 (CALCIUM AND DAG-REGULATED)	RASGRP3		25780	36	2	15	15	8	15	8	0.416667	0.222222
903	SOLUTE CARRIER ORGANIC ANION TRANSPORTER FAMILY, MEMBER 1A2	SLCO1A2		6579	36	1	25	25	25	22	22	0.694444	0.611111
904	SORTILIN 1	SORT1		6272	36	3	12	12	12	12	12	0.333333	0.333333
905	CALPAIN 2, (M/II) LARGE SUBUNIT	CAPN2		824	35	6	12	12	9	12	8	0.342857	0.228571
906	DEATH-ASSOCIATED PROTEIN KINASE 1	DAPK1		1612	35	4	20	20	17	17	13	0.571429	0.371429
907	PROTEIN TYROSINE PHOSPHATASE TYPE IVA, MEMBER 3	PTP4A3		11156	35	3	23	22	21	21	19	0.628571	0.542857
908	RIBOSOMAL PROTEIN S6 KINASE, 90KDA, POLYPEPTIDE 2	RPS6KA2		6196	35	15	23	22	22	22	22	0.628571	0.628571
909	SOLUTE CARRIER FAMILY 22 (ORGANIC ANION/URATE TRANSPORTER), MEMBER 11	SLC22A11		55867	35	8	24	24	22	23	16	0.685714	0.457143
910	CALCIUM CHANNEL, VOLTAGE-DEPENDENT, ALPHA-2/DELTA SUBUNIT-1	CACNA2D1		781	34	1	6	6	6	5	5	0.176471	0.147059
911	FOLATE RECEPTOR 1	FOLR1		2348	34	3	21	21	19	18	15	0.617647	0.441176
912	GLUTAMATE RECEPTOR, IONOTROPIC, AMPA 3	GRIA3		2892	34	9	22	22	21	22	17	0.647059	0.5
913	GLUCURONIDASE, BETA	GUSB		2990	34	10	19	19	19	19	19	0.558824	0.558824
914	PHOSPHOLIPASE D2	PLD2		5338	34	2	19	19	17	19	17	0.558824	0.5
915	SIRTUIN (SILENT MATING TYPE INFORMATION REGULATION 2 HOMOLOG) 5 (S. CEREVISIAE)	SIRT5		23408	34	4	13	13	12	12	11	0.382353	0.323529
916	SOLUTE CARRIER FAMILY 25 (MITOCHONDRIAL CARRIER; ADENINE NUCLEOTIDE TRANSLOCATOR), MEMBER 6	SLC25A6		293	34	1	19	17	16	17	14	0.5	0.411765
917	SOLUTE CARRIER FAMILY 29 (NUCLEOSIDE TRANSPORTERS), MEMBER 4	SLC29A4		222962	34	1	24	24	22	23	21	0.705882	0.617647
918	CHEMOKINE (C-C MOTIF) RECEPTOR 7	CCR7		1236	33	2	18	18	15	18	14	0.545455	0.424242
919	PROLYL-TRNA SYNTHETASE	EPRS		2058	33	2	12	12	10	12	10	0.363636	0.30303
920	GALACTOSIDASE, ALPHA	GLA		2717	33	5	6	6	6	6	5	0.181818	0.151515
921	LOW DENSITY LIPOPROTEIN RECEPTOR (FAMILIAL HYPERCHOLESTEROLEMIA)	LDLR		3949	33	4	13	12	10	12	10	0.363636	0.30303
922	SOLUTE CARRIER FAMILY 18 (VESICULAR ACETYLCHOLINE), MEMBER 3	SLC18A3		6572	33	2	6	6	4	6	4	0.181818	0.121212
923	CYCLIN-DEPENDENT KINASE 5	CDK5		1020	32	5	17	17	15	17	14	0.53125	0.4375
924	CYCLIN-DEPENDENT KINASE 6	CDK6		1021	32	2	11	11	8	11	8	0.34375	0.25
925	DCMP DEAMINASE	DCTD		1635	32	1	6	6	4	3	1	0.1875	0.03125
926	DUAL SPECIFICITY PHOSPHATASE 6	DUSP6		1848	32	4	20	20	20	15	15	0.625	0.46875
927	EMOPAMIL BINDING PROTEIN (STEROL ISOMERASE)	EBP		10682	32	2	20	19	19	17	16	0.59375	0.5
928	G PROTEIN-COUPLED RECEPTOR KINASE 5	GRK5		2869	32	3	17	17	14	14	10	0.53125	0.3125
929	KALLIKREIN-RELATED PEPTIDASE 14	KLK14		43847	32	1	23	23	23	23	22	0.71875	0.6875
930	PROTEIN PHOSPHATASE 3 (FORMERLY 2B), CATALYTIC SUBUNIT, ALPHA ISOFORM	PPP3CA		5530	32	4	22	22	21	19	18	0.6875	0.5625
931	SERUM/GLUCOCORTICOID REGULATED KINASE FAMILY, MEMBER 3	SGK3		23678	32	4	5	5	5	5	4	0.15625	0.125
932	SIGNAL TRANSDUCER AND ACTIVATOR OF TRANSCRIPTION 6, INTERLEUKIN-4 INDUCED	STAT6		6778	32	2	15	15	14	14	13	0.46875	0.40625
933	ACTIVATING TRANSCRIPTION FACTOR 1	ATF1		466	31	1	11	11	9	10	8	0.354839	0.258065
934	CDC-LIKE KINASE 4	CLK4		57396	31	1	20	20	15	20	9	0.645161	0.290323
935	CYTOCHROME P450, FAMILY 1, SUBFAMILY B, POLYPEPTIDE 1	CYP1B1		1545	31	7	16	16	16	16	16	0.516129	0.516129
936	HISTONE ACETYLTRANSFERASE	HAT1		8520	31	5	17	17	13	17	13	0.548387	0.419355
937	POTASSIUM INTERMEDIATE/SMALL CONDUCTANCE CALCIUM-ACTIVATED CHANNEL, SUBFAMILY N, MEMBER 3	KCNN3		3782	31	9	28	28	26	28	26	0.903226	0.83871
938	LIM DOMAIN KINASE 1	LIMK1		3984	31	4	18	17	14	14	10	0.548387	0.322581
939	MAS-RELATED GPR, MEMBER X1	MRGPRX1		259249	31	3	21	19	17	19	16	0.612903	0.516129
940	NPC1 (NIEMANN-PICK DISEASE, TYPE C1, GENE)-LIKE 1	NPC1L1		29881	31	4	14	14	14	13	13	0.451613	0.419355
941	NEUROPILIN 1	NRP1		8829	31	1	3	3	3	3	3	0.0967742	0.0967742
942	PHOSPHOLIPASE D1, PHOSPHATIDYLCHOLINE-SPECIFIC	PLD1		5337	31	1	19	19	17	19	17	0.612903	0.548387
943	UDP-GLUCOSE CERAMIDE GLUCOSYLTRANSFERASE	UGCG		7357	31	8	13	13	12	14	10	0.419355	0.322581
944	ATP-BINDING CASSETTE, SUB-FAMILY C (CFTR/MRP), MEMBER 5	ABCC5		10057	30	3	20	20	20	18	16	0.666667	0.533333
945	EUKARYOTIC TRANSLATION INITIATION FACTOR 2-ALPHA KINASE 1	EIF2AK1		27102	30	1	8	6	5	6	4	0.2	0.133333
946	GLUTAMATE RECEPTOR, IONOTROPIC, KAINATE 3	GRIK3		2899	30	6	19	19	18	19	17	0.633333	0.566667
947	LEUKOTRIENE B4 RECEPTOR 1	LTB4R		1241	30	5	15	15	13	15	13	0.5	0.433333
948	OXYTOCIN, PREPROPEPTIDE	OXT		5020	30	3	13	13	13	13	13	0.433333	0.433333
949	P21 PROTEIN (CDC42/RAC)-ACTIVATED KINASE 3	PAK3		5063	30	3	17	17	14	14	10	0.566667	0.333333
950	SPERMIDINE/SPERMINE N1-ACETYLTRANSFERASE 1	SAT1		6303	30	5	19	19	16	19	16	0.633333	0.533333
951	TRYPTASE BETA 1	TPSAB1		7177	30	2	11	11	8	10	5	0.366667	0.166667
952	INHIBITOR OF KAPPA LIGHT POLYPEPTIDE GENE ENHANCER IN B-CELLS, KINASE GAMMA	IKBKG		8517	29	2	16	16	14	15	10	0.551724	0.344828
953	SOLUTE CARRIER FAMILY 28 (SODIUM-COUPLED NUCLEOSIDE TRANSPORTER), MEMBER 3	SLC28A3		64078	29	4	15	13	13	10	10	0.448276	0.344828
954	SERINE RACEMASE	SRR		63826	29	1	19	19	18	19	17	0.655172	0.586207
955	UDP-GLUCURONOSYLTRANSFERASE 2B4	UGT2B4		7363	29	3	16	14	13	12	10	0.482759	0.344828
956	MITOGEN-ACTIVATED PROTEIN KINASE KINASE 7 BETA	MAP2K7	S	5609	28	15	21	20	17	20	17	0.714286	0.607143
957	D-ASPARTATE OXIDASE	DDO		8528	28	2	12	12	6	11	5	0.428571	0.178571
958	ESTROGEN-RELATED RECEPTOR ALPHA	ESRRA		2101	28	4	8	8	7	8	7	0.285714	0.25
959	PHENYLALANYL-TRNA SYNTHETASE 2, MITOCHONDRIAL	FARS2		10667	28	2	11	10	8	10	8	0.357143	0.285714
960	CD11C RECEPTOR	ITGAX		3687	28	1	11	11	11	11	9	0.392857	0.321429
961	MUSCLE, SKELETAL, RECEPTOR TYROSINE KINASE	MUSK		4593	28	4	17	17	14	14	10	0.607143	0.357143
962	PHOSPHOENOLPYRUVATE CARBOXYKINASE 1 (SOLUBLE)	PCK1		5105	28	1	16	16	11	16	9	0.571429	0.321429
963	SOLUTE CARRIER FAMILY 22 (ORGANIC CATION TRANSPORTER), MEMBER 3	SLC22A3		6581	28	7	11	11	11	10	10	0.392857	0.357143
964	SIGNAL TRANSDUCER AND ACTIVATOR OF TRANSCRIPTION 5B	STAT5B		6777	28	3	20	18	17	18	15	0.642857	0.535714
965	PHOSPHOLIPASE A2, GROUP I	PLA2G1B	S	5319	27	5	19	18	14	16	10	0.666667	0.37037
966	V-ABL ABELSON MURINE LEUKEMIA VIRAL ONCOGENE HOMOLOG 2 (ARG, ABELSON-RELATED GENE)	ABL2		27	27	6	14	14	13	14	12	0.518519	0.444444
967	ALCOHOL DEHYDROGENASE IB (CLASS I), BETA POLYPEPTIDE	ADH1B		125	27	3	18	13	13	11	11	0.481481	0.407407
968	ALCOHOL DEHYDROGENASE 4 (CLASS II), PI POLYPEPTIDE	ADH4		127	27	3	18	13	13	11	11	0.481481	0.407407
969	ALDEHYDE DEHYDROGENASE 3 FAMILY, MEMBERA1	ALDH3A1		218	27	2	12	9	9	9	7	0.333333	0.259259
970	DIACYLGLYCEROL LIPASE, ALPHA	DAGLA		747	27	4	11	10	10	10	10	0.37037	0.37037
971	COAGULATION FACTOR VIII, PROCOAGULANT COMPONENT (HEMOPHILIA A)	F8		2157	27	2	12	10	9	10	9	0.37037	0.333333
972	G PROTEIN-COUPLED RECEPTOR KINASE 6	GRK6		2870	27	3	16	16	13	13	9	0.592593	0.333333
973	MATRIX METALLOPEPTIDASE 19	MMP19		4327	27	7	13	12	10	12	9	0.444444	0.333333
974	POLYMERASE (DNA DIRECTED), LAMBDA	POLL		27343	27	11	18	17	15	17	13	0.62963	0.481481
975	SOLUTE CARRIER FAMILY 22 (ORGANIC ANION/URATE TRANSPORTER), MEMBER 12	SLC22A12		116085	27	1	11	6	6	5	4	0.222222	0.148148
976	THYROTROPIN-RELEASING HORMONE RECEPTOR	TRHR		7201	27	2	15	15	10	15	8	0.555556	0.296296
977	WNK LYSINE DEFICIENT PROTEIN KINASE 2	WNK2		65268	27	3	16	16	13	13	9	0.592593	0.333333
978	CALCIUM CHANNEL, VOLTAGE-DEPENDENT, L TYPE, ALPHA 1D SUBUNIT	CACNA1D		776	26	2	12	12	11	10	9	0.461538	0.346154
979	CARBOXYPEPTIDASE N, POLYPEPTIDE 1, 50KD	CPN1		1369	26	5	9	9	9	9	8	0.346154	0.307692
980	DUAL SPECIFICITY PHOSPHATASE 22	DUSP22		56940	26	2	13	13	13	13	13	0.5	0.5
981	MITOGEN-ACTIVATED PROTEIN KINASE KINASE KINASE 1	MAP3K1		4214	26	4	17	17	12	17	10	0.653846	0.384615
982	N-ACETYLTRANSFERASE 1 (ARYLAMINE N-ACETYLTRANSFERASE)	NAT1		9	26	7	6	5	5	4	4	0.192308	0.153846
983	PURINERGIC RECEPTOR P2Y, G-PROTEIN COUPLED, 13	P2RY13		53829	26	4	8	8	8	7	7	0.307692	0.269231
984	POLY (ADP-RIBOSE) POLYMERASE 2	PARP2		10038	26	6	19	19	17	18	14	0.730769	0.538462
985	URIDINE-CYTIDINE KINASE 2	UCK2		7371	26	3	11	8	4	5	2	0.307692	0.0769231
986	URACIL-DNA GLYCOSYLASE 2	UNG		7374	26	3	11	11	11	11	5	0.423077	0.192308
987	CASPASE 4, APOPTOSIS-RELATED CYSTEINE PEPTIDASE	CASP4		837	25	5	16	16	11	16	11	0.64	0.44
988	CYTOCHROME P450, FAMILY 2, SUBFAMILY C, POLYPEPTIDE 18	CYP2C18		1562	25	2	4	4	4	4	4	0.16	0.16
989	NEUROMEDIN U RECEPTOR 2	NMUR2		56923	25	3	10	10	10	10	10	0.4	0.4
990	PYRIMIDINERGIC RECEPTOR P2Y, G-PROTEIN COUPLED, 6	P2RY6		5031	25	4	14	14	14	12	12	0.56	0.48
991	PROTEIN KINASE D1	PRKD1		5587	25	13	17	17	16	17	16	0.68	0.64
992	5-HYDROXYTRYPTAMINE (SEROTONIN) RECEPTOR 4D	HTR4	S	3360	24	4	14	14	11	14	11	0.583333	0.458333
993	LIPOXYGENASE	ALOXE3		59344	24	7	15	15	12	14	11	0.625	0.458333
994	CHEMOKINE (C-C MOTIF) RECEPTOR 10	CCR10		2826	24	1	3	3	2	3	2	0.125	0.0833333
995	CDC-LIKE KINASE 1	CLK1		1195	24	3	13	12	12	13	11	0.5	0.458333
996	CYSTATHIONINE BETA-LYASE	CTH		875	24	2	5	5	5	5	5	0.208333	0.208333
997	FRUCTOSE-1,6-BISPHOSPHATASE 2	FBP2		8789	24	1	15	15	10	15	9	0.625	0.375
998	GLUTATHIONE S-TRANSFERASE M2 (MUSCLE)	GSTM2		2946	24	4	12	12	12	12	11	0.5	0.458333
999	NON-METASTATIC CELLS 1, PROTEIN (NM23A) EXPRESSED IN	NME1		4830	24	1	9	8	7	5	4	0.333333	0.166667
1000	PHOSPHATASE, ORPHAN 1	PHOSPHO1		162466	24	2	17	17	16	15	14	0.708333	0.583333
1001	TOLL-LIKE RECEPTOR 7	TLR7		51284	24	2	19	18	17	18	17	0.75	0.708333
1002	ALCOHOL DEHYDROGENASE 7 (CLASS IV), MU OR SIGMA POLYPEPTIDE	ADH7		131	23	1	15	11	11	10	10	0.478261	0.434783
1003	FUCOSYLTRANSFERASE 6 (ALPHA (1,3) FUCOSYLTRANSFERASE)	FUT6		2528	23	4	5	5	5	5	4	0.217391	0.173913
1004	INTERLEUKIN 5 (COLONY-STIMULATING FACTOR, EOSINOPHIL)	IL5		3567	23	2	5	5	5	5	5	0.217391	0.217391
1005	LECTIN, GALACTOSIDE-BINDING, SOLUBLE, 9 (GALECTIN 9)	LGALS9		3965	23	2	14	14	10	14	8	0.608696	0.347826
1006	NUCLEAR RECEPTOR SUBFAMILY 5, GROUP A, MEMBER 2	NR5A2		2494	23	1	7	7	7	5	5	0.304348	0.217391
1007	SUPPRESSOR OF VAR1, 3-LIKE 1 (S. CEREVISIAE)	SUPV3L1		6832	23	1	8	8	8	8	8	0.347826	0.347826
1008	TYROSYLPROTEIN SULFOTRANSFERASE 2	TPST2		8459	23	3	9	9	8	8	6	0.391304	0.26087
1009	CYTIDINE MONOPHOSPHATE (UMP-CMP) KINASE 1, CYTOSOLIC	CMPK1		51727	22	3	5	4	2	3	1	0.181818	0.0454545
1010	EGL NINE HOMOLOG 3 (C. ELEGANS)	EGLN3		112399	22	3	2	2	2	2	2	0.0909091	0.0909091
1011	FIBROBLAST GROWTH FACTOR RECEPTOR 4	FGFR4		2264	22	6	17	14	11	13	10	0.636364	0.454545
1012	MITOGEN-ACTIVATED PROTEIN KINASE 15	MAPK15		225689	22	6	18	16	16	16	14	0.727273	0.636364
1013	SIALIDASE 4	NEU4		129807	22	2	8	8	8	8	7	0.363636	0.318182
1014	RCE1 HOMOLOG, PRENYL PROTEIN PEPTIDASE	RCE1		9986	22	2	9	9	8	8	6	0.409091	0.272727
1015	RIBOSOMAL PROTEIN S6 KINASE, 90KDA, POLYPEPTIDE 4	RPS6KA4		8986	22	7	17	17	14	16	13	0.772727	0.590909
1016	SODIUM CHANNEL, VOLTAGE-GATED, TYPE XI, ALPHA SUBUNIT	SCN11A		11280	22	1	9	9	6	9	4	0.409091	0.181818
1017	SOLUTE CARRIER FAMILY 19 (FOLATE TRANSPORTER), MEMBER 1	SLC19A1		6573	22	3	14	14	9	12	7	0.636364	0.318182
1018	SOLUTE CARRIER FAMILY 2 (FACILITATED GLUCOSE TRANSPORTER), MEMBER 1	SLC2A1		6513	22	5	8	8	8	8	8	0.363636	0.363636
1019	SOLUTE CARRIER FAMILY 9 (SODIUM/HYDROGEN EXCHANGER), MEMBER 3	SLC9A3		6550	22	5	7	7	6	6	5	0.318182	0.227273
1020	SOLUTE CARRIER ORGANIC ANION TRANSPORTER FAMILY, MEMBER 2B1	SLCO2B1		11309	22	4	21	20	20	18	18	0.909091	0.818182
1021	SIGNAL TRANSDUCER AND ACTIVATOR OF TRANSCRIPTION 1, 91KDA	STAT1		6772	22	2	12	11	10	11	8	0.5	0.363636
1022	ADENOSINE A1A RECEPTOR	ADORA1	S	134	21	3	16	16	15	16	15	0.761905	0.714286
1023	CALCIUM/CALMODULIN-DEPENDENT PROTEIN KINASE I	CAMK1		8536	21	6	14	12	12	12	11	0.571429	0.52381
1024	CORE-BINDING FACTOR, BETA SUBUNIT	CBFB		865	21	1	3	3	3	3	3	0.142857	0.142857
1025	GRANZYME B (GRANZYME 2, CYTOTOXIC T-LYMPHOCYTE-ASSOCIATED SERINE ESTERASE 1)	GZMB		3002	21	2	18	18	13	18	11	0.857143	0.52381
1026	MUCOSAL VASCULAR ADDRESSIN CELL ADHESION MOLECULE 1	MADCAM1		8174	21	1	11	11	10	11	9	0.52381	0.428571
1027	IMIDAZOLINE RECEPTOR 1	NISCH		11188	21	4	18	18	16	16	13	0.857143	0.619048
1028	NATRIURETIC PEPTIDE RECEPTOR A/GUANYLATE CYCLASE A (ATRIONATRIURETIC PEPTIDE RECEPTOR A)	NPR1		4881	21	2	9	9	9	9	9	0.428571	0.428571
1029	C-ROS ONCOGENE 1 , RECEPTOR TYROSINE KINASE	ROS1		6098	21	11	14	14	14	14	14	0.666667	0.666667
1030	SOLUTE CARRIER FAMILY 4, SODIUM BICARBONATE COTRANSPORTER, MEMBER 4	SLC4A4		8671	21	1	10	10	8	9	7	0.47619	0.333333
1031	GLUTAMATE RECEPTOR, METABOTROPIC 4A	GRM4	S	2914	20	3	11	11	8	10	7	0.55	0.35
1032	DIMETHYLARGININE DIMETHYLAMINOHYDROLASE 1	DDAH1		23576	20	2	14	14	15	13	11	0.7	0.55
1033	GLYCINE RECEPTOR, ALPHA 1	GLRA1		2741	20	6	13	13	13	13	13	0.65	0.65
1034	GUANOSINE MONOPHOSPHATE REDUCTASE	GMPR		2766	20	1	13	13	13	11	9	0.65	0.45
1035	INTERLEUKIN 6 (INTERFERON, BETA 2)	IL6		3569	20	4	14	14	11	14	10	0.7	0.5
1036	MYELIN-ASSOCIATED GLYCOPROTEIN	MAG		4099	20	1	7	7	6	7	5	0.35	0.25
1037	MITOGEN-ACTIVATED PROTEIN KINASE KINASE KINASE KINASE 3	MAP4K3		8491	20	2	12	11	10	11	10	0.55	0.5
1038	NERVE GROWTH FACTOR RECEPTOR (TNFR SUPERFAMILY, MEMBER 16)	NGFR		4804	20	1	9	9	8	7	6	0.45	0.3
1039	PURINERGIC RECEPTOR P2X, LIGAND-GATED ION CHANNEL, 1	P2RX1		5023	20	11	12	12	11	12	11	0.6	0.55
1040	PURINERGIC RECEPTOR P2Y, G-PROTEIN COUPLED, 11	P2RY11		5032	20	2	10	10	10	10	10	0.5	0.5
1041	PROTEIN TYROSINE PHOSPHATASE, NON-RECEPTOR TYPE 7	PTPN7		5778	20	4	6	6	6	6	6	0.3	0.3
1042	SERUM/GLUCOCORTICOID REGULATED KINASE 2	SGK2		10110	20	3	5	5	5	5	4	0.25	0.2
1043	SOLUTE CARRIER FAMILY 16, MEMBER 5 (MONOCARBOXYLIC ACID TRANSPORTER 6)	SLC16A5		9121	20	1	17	17	16	15	13	0.85	0.65
1044	SOLUTE CARRIER FAMILY 1 (HIGH AFFINITY ASPARTATE/GLUTAMATE TRANSPORTER), MEMBER 6	SLC1A6		6511	20	4	11	11	10	10	9	0.55	0.45
1045	SOLUTE CARRIER FAMILY 6 (NEUROTRANSMITTER TRANSPORTER, GABA), MEMBER 13	SLC6A13		6540	20	4	11	11	10	10	9	0.55	0.45
1046	ACETYL-COENZYME A ACETYLTRANSFERASE 1	ACAT1		38	19	2	4	4	4	4	4	0.210526	0.210526
1047	ACETYL-COENZYME A ACETYLTRANSFERASE 2	ACAT2		39	19	2	4	4	4	4	4	0.210526	0.210526
1048	CARNOSINE DIPEPTIDASE 1 (METALLOPEPTIDASE M20 FAMILY)	CNDP1		84735	19	1	4	4	4	4	4	0.210526	0.210526
1049	DIHYDROPYRIMIDINE DEHYDROGENASE	DPYD		1806	19	8	6	6	6	6	6	0.315789	0.315789
1050	MEDIATOR COMPLEX SUBUNIT 4	MED4		29079	19	4	5	4	4	3	3	0.210526	0.157895
1051	V-MYC MYELOCYTOMATOSIS VIRAL ONCOGENE HOMOLOG (AVIAN)	MYC		4609	19	4	14	14	14	14	14	0.736842	0.736842
1052	NAD KINASE	NADK		65220	19	5	8	8	8	8	8	0.421053	0.421053
1053	NUDIX (NUCLEOSIDE DIPHOSPHATE LINKED MOIETY X)-TYPE MOTIF 2	NUDT2		318	19	1	7	7	7	7	7	0.368421	0.368421
1054	PURINERGIC RECEPTOR P2X, LIGAND-GATED ION CHANNEL, 2	P2RX2		22953	19	8	12	12	11	11	10	0.631579	0.526316
1055	RIBONUCLEASE H1	RNASEH1		246243	19	7	15	15	14	14	13	0.789474	0.684211
1056	SOLUTE CARRIER FAMILY 23 (NUCLEOBASE TRANSPORTERS), MEMBER 2	SLC23A2		9962	19	2	10	10	10	10	10	0.526316	0.526316
1057	SUPEROXIDE DISMUTASE 1, SOLUBLE	SOD1		6647	19	7	17	17	17	17	17	0.894737	0.894737
1058	URIDINE MONOPHOSPHATE SYNTHETASE	UMPS		7372	19	3	7	7	7	4	4	0.368421	0.210526
1059	DOPAMINE RECEPTOR D4.7	DRD4	S	1815	18	7	10	10	9	10	9	0.555556	0.5
1060	ATP-BINDING CASSETTE, SUB-FAMILY C (CFTR/MRP), MEMBER 8	ABCC8		6833	18	4	7	7	6	6	5	0.388889	0.277778
1061	CASPASE 5, APOPTOSIS-RELATED CYSTEINE PEPTIDASE	CASP5		838	18	5	12	12	8	12	8	0.666667	0.444444
1062	CATHEPSIN Z	CTSZ		1522	18	4	12	11	9	11	9	0.611111	0.5
1063	DNA (CYTOSINE-5-)-METHYLTRANSFERASE 3 BETA	DNMT3B		1789	18	1	13	12	12	13	9	0.666667	0.5
1064	COAGULATION FACTOR II (THROMBIN) RECEPTOR-LIKE 1	F2RL1		2150	18	5	9	9	9	9	9	0.5	0.5
1065	REVERSE TRANSCRIPTASE	GAG-POL		155348	18	5	10	10	10	8	8	0.555556	0.444444
1066	HOMEODOMAIN INTERACTING PROTEIN KINASE 2	HIPK2		28996	18	5	12	10	10	10	9	0.555556	0.5
1067	MAS-RELATED GPR, MEMBER X2	MRGPRX2		117194	18	3	15	15	15	13	13	0.833333	0.722222
1068	PHOSPHODIESTERASE 9A2	PDE9A	S	5152	17	3	10	9	7	9	7	0.529412	0.411765
1069	ALDO-KETO REDUCTASE FAMILY 1, MEMBER B10 (ALDOSE REDUCTASE)	AKR1B10		57016	17	3	13	12	12	10	10	0.705882	0.588235
1070	ELECTRON-TRANSFERRING-FLAVOPROTEIN DEHYDROGENASE	ETFDH		2110	17	2	3	3	3	2	2	0.176471	0.117647
1071	FLAVIN CONTAINING MONOOXYGENASE 1	FMO1		2326	17	6	12	12	11	12	9	0.705882	0.529412
1072	MATERNAL EMBRYONIC LEUCINE ZIPPER KINASE	MELK		9833	17	6	13	11	11	11	10	0.647059	0.588235
1073	NIMA (NEVER IN MITOSIS GENE A)-RELATED KINASE 6	NEK6		10783	17	7	13	11	11	11	10	0.647059	0.588235
1074	SIALIDASE 3 (MEMBRANE SIALIDASE)	NEU3		10825	17	2	7	7	7	7	6	0.411765	0.352941
1075	NATRIURETIC PEPTIDE RECEPTOR C/GUANYLATE CYCLASE C (ATRIONATRIURETIC PEPTIDE RECEPTOR C)	NPR3		4883	17	1	6	6	6	6	6	0.352941	0.352941
1076	SOLUTE CARRIER ORGANIC ANION TRANSPORTER FAMILY, MEMBER 1C1	SLCO1C1		53919	17	1	15	15	15	13	13	0.882353	0.764706
1077	XANTHINE DEHYDROGENASE	XDH		7498	17	7	11	11	10	10	8	0.647059	0.470588
1078	L-AMINOADIPATE-SEMIALDEHYDE DEHYDROGENASE	ALDH7A1		501	16	1	15	15	14	15	12	0.9375	0.75
1079	CELL DIVISION CYCLE 7 HOMOLOG (S. CEREVISIAE)	CDC7		8317	16	1	9	9	9	9	9	0.5625	0.5625
1080	CYTOCHROME P450, FAMILY 3, SUBFAMILY A, POLYPEPTIDE 1/2	CYP3A		1574	16	3	14	14	14	14	14	0.875	0.875
1081	DIPEPTIDYL-PEPTIDASE 3	DPP3		10072	16	3	12	12	11	12	11	0.75	0.6875
1082	DUAL-SPECIFICITY TYROSINE-(Y)-PHOSPHORYLATION REGULATED KINASE 2	DYRK2		8445	16	7	11	11	11	11	11	0.6875	0.6875
1083	EPH RECEPTOR A8	EPHA8		2046	16	4	9	9	9	9	9	0.5625	0.5625
1084	GAMMA-AMINOBUTYRIC ACID (GABA) C RECEPTOR, RHO 2	GABRR2		2570	16	2	7	7	6	5	3	0.4375	0.1875
1085	V-HA-RAS HARVEY RAT SARCOMA VIRAL ONCOGENE HOMOLOG	HRAS		3265	16	2	7	7	6	6	5	0.4375	0.3125
1086	LEUKOTRIENE B4 RECEPTOR 2	LTB4R2		56413	16	3	8	8	8	8	8	0.5	0.5
1087	MATRIX METALLOPEPTIDASE 15 (MEMBRANE-INSERTED)	MMP15		4324	16	5	14	14	11	13	10	0.875	0.625
1088	PURINERGIC RECEPTOR P2X, LIGAND-GATED ION CHANNEL, 4	P2RX4		5025	16	10	10	10	10	10	10	0.625	0.625
1089	PHOSPHORIBOSYL PYROPHOSPHATE AMIDOTRANSFERASE	PPAT		5471	16	3	15	15	12	14	10	0.9375	0.625
1090	PROTEASOME (PROSOME, MACROPAIN) SUBUNIT, BETA TYPE, 1	PSMB1		5689	16	1	2	2	2	2	2	0.125	0.125
1091	PROTEIN TYROSINE PHOSPHATASE, NON-RECEPTOR TYPE 5 (STRIATUM-ENRICHED)	PTPN5		84867	16	2	3	3	3	3	3	0.1875	0.1875
1092	PROTEIN TYROSINE PHOSPHATASE, RECEPTOR TYPE, R	PTPRR		5801	16	2	3	3	3	3	3	0.1875	0.1875
1093	SOLUTE CARRIER FAMILY 13 (SODIUM-DEPENDENT CITRATE TRANSPORTER), MEMBER 5	SLC13A5		284111	16	1	14	14	14	12	11	0.875	0.6875
1094	SOLUTE CARRIER FAMILY 9 (SODIUM/HYDROGEN EXCHANGER), MEMBER 2	SLC9A2		6549	16	3	10	10	10	10	10	0.625	0.625
1095	PHOSPHODIESTERASE 2A3, CGMP-STIMULATED	PDE2A	S	5138	15	2	9	8	6	8	6	0.533333	0.4
1096	ARGININE VASOPRESSIN	AVP		551	15	1	8	8	8	8	8	0.533333	0.533333
1097	BR SERINE/THREONINE KINASE 1	BRSK1		84446	15	3	10	10	8	9	7	0.666667	0.466667
1098	CHOLINE KINASE ALPHA	CHKA		1119	15	1	3	2	2	2	2	0.133333	0.133333
1099	CHLORIDE CHANNEL 1, SKELETAL MUSCLE	CLCN1		1180	15	1	6	6	6	6	6	0.4	0.4
1100	CYTOCHROME P450, FAMILY 2, SUBFAMILY J, POLYPEPTIDE 2	CYP2J2		1573	15	2	4	3	3	3	3	0.2	0.2
1101	EMOPAMIL BINDING PROTEIN-LIKE	EBPL		84650	15	2	13	13	13	13	10	0.866667	0.666667
1102	EPH RECEPTOR A3	EPHA3		2042	15	6	10	10	10	10	10	0.666667	0.666667
1103	FIBROBLAST GROWTH FACTOR 2 (BASIC)	FGF2		2247	15	3	14	14	14	14	13	0.933333	0.866667
1104	GLUCOSE-6-PHOSPHATE DEHYDROGENASE	G6PD		2539	15	5	13	13	13	13	12	0.866667	0.8
1105	INTERLEUKIN 2 RECEPTOR, ALPHA	IL2RA		3559	15	2	9	8	7	8	7	0.533333	0.466667
1106	MEGAKARYOCYTE-ASSOCIATED TYROSINE KINASE	MATK		4145	15	2	13	13	13	12	12	0.866667	0.8
1107	SIALIDASE 1 (LYSOSOMAL SIALIDASE)	NEU1		4758	15	1	8	8	8	7	6	0.533333	0.4
1108	SIGNAL TRANSDUCER AND ACTIVATOR OF TRANSCRIPTION 3 (ACUTE-PHASE RESPONSE FACTOR)	STAT3		6774	15	6	11	11	11	11	11	0.733333	0.733333
1109	BR SERINE/THREONINE KINASE 2	BRSK2		9024	14	5	10	8	8	8	7	0.571429	0.5
1110	CALCIUM/CALMODULIN-DEPENDENT PROTEIN KINASE KINASE 2, BETA	CAMKK2		10645	14	4	10	8	8	8	7	0.571429	0.5
1111	CATALASE	CAT		847	14	6	14	14	12	14	12	1	0.857143
1112	COMPLEMENT FACTOR B	CFB		629	14	3	10	10	10	10	9	0.714286	0.642857
1113	CYTOCHROME P450, FAMILY 24, SUBFAMILY A, POLYPEPTIDE 1	CYP24A1		1591	14	1	5	4	4	3	3	0.285714	0.214286
1114	DEOXYRIBONUCLEASE I-LIKE 3	DNASE1L3		1776	14	1	11	11	11	11	11	0.785714	0.785714
1115	EUCHROMATIC HISTONE-LYSINE N-METHYLTRANSFERASE 2	EHMT2		10919	14	1	10	10	10	6	6	0.714286	0.428571
1116	COAGULATION FACTOR II (THROMBIN) RECEPTOR-LIKE 3	F2RL3		9002	14	4	5	5	5	5	5	0.357143	0.357143
1117	FLAVIN CONTAINING MONOOXYGENASE 3	FMO3		2328	14	7	11	11	11	11	9	0.785714	0.642857
1118	FYN-RELATED KINASE	FRK		2444	14	5	9	9	9	9	9	0.642857	0.642857
1119	INOSITOL(MYO)-1(OR 4)-MONOPHOSPHATASE 1	IMPA1		3612	14	3	5	5	5	5	5	0.357143	0.357143
1120	MICROTUBULE-ASSOCIATED PROTEIN TAU	MAPT		4137	14	2	11	11	9	11	9	0.785714	0.642857
1121	MANNOSE-BINDING LECTIN (PROTEIN C) 2, SOLUBLE (OPSONIC DEFECT)	MBL2		4153	14	1	5	5	5	5	5	0.357143	0.357143
1122	NEUROPEPTIDES B/W RECEPTOR 1	NPBWR1		2831	14	1	4	4	4	4	4	0.285714	0.285714
1123	PEPTIDYL ARGININE DEIMINASE, TYPE IV	PADI4		23569	14	1	11	11	11	11	11	0.785714	0.785714
1124	PHOSPHODIESTERASE 7B	PDE7B		27115	14	9	14	14	14	14	12	1	0.857143
1125	PEPTIDE DEFORMYLASE	PDF		64146	14	4	7	7	6	7	6	0.5	0.428571
1126	SOLUTE CARRIER FAMILY 15 (H+/PEPTIDE TRANSPORTER), MEMBER 2	SLC15A2		6565	14	3	6	6	6	5	4	0.428571	0.285714
1127	SOLUTE CARRIER FAMILY 22 (ORGANIC CATION/CARNITINE TRANSPORTER), MEMBER 5	SLC22A5		6584	14	4	11	11	11	11	11	0.785714	0.785714
1128	SOLUTE CARRIER ORGANIC ANION TRANSPORTER FAMILY, MEMBER 2A1	SLCO2A1		6578	14	2	7	6	6	6	5	0.428571	0.357143
1129	TRANSFERRIN	TF		7018	14	4	12	12	12	12	12	0.857143	0.857143
1130	TNF RECEPTOR-ASSOCIATED FACTOR 2	TRAF2		7186	14	1	5	4	4	4	4	0.285714	0.285714
1131	TOCOPHEROL (ALPHA) TRANSFER PROTEIN	TTPA		7274	14	2	8	7	8	8	7	0.5	0.5
1132	UNCOUPLING PROTEIN 2 (MITOCHONDRIAL, PROTON CARRIER)	UCP2		7351	14	1	6	6	6	3	3	0.428571	0.214286
1133	GLUTAMATE RECEPTOR, METABOTROPIC 7	GRM7	S	2917	13	8	13	13	11	13	10	1	0.769231
1134	ABO BLOOD GROUP (TRANSFERASE A, ALPHA 1-3-N-ACETYLGALACTOSAMINYLTRANSFERASE; TRANSFERASE B, ALPHA 1-3-GALACTOSYLTRANSFERASE)	ABO		28	13	5	7	7	5	7	4	0.538462	0.307692
1135	ALDEHYDE DEHYDROGENASE 3 FAMILY, MEMBER B1	ALDH3B1		221	13	1	8	7	7	6	5	0.538462	0.384615
1136	CHITINASE 1 (CHITOTRIOSIDASE)	CHIT1		1118	13	5	8	7	7	7	7	0.538462	0.538462
1137	FILAMIN A, ALPHA	FLNA		2316	13	2	7	7	7	7	7	0.538462	0.538462
1138	HEMOGLOBIN, BETA	HBB		3043	13	1	3	3	3	2	2	0.230769	0.153846
1139	INOSITOL POLYPHOSPHATE-5-PHOSPHATASE, 40KDA	INPP5A		3632	13	2	1	1	1	1	1	0.0769231	0.0769231
1140	KALLIKREIN 1	KLK1		3816	13	3	8	8	7	7	6	0.615385	0.461538
1141	5,10-METHYLENETETRAHYDROFOLATE REDUCTASE (NADPH)	MTHFR		4524	13	1	5	5	3	5	3	0.384615	0.230769
1142	NEUROPEPTIDES B/W RECEPTOR 2	NPBWR2		2832	13	1	6	6	6	6	5	0.461538	0.384615
1143	PHOSPHOINOSITIDE-3-KINASE, CLASS 3	PIK3C3		5289	13	2	13	13	13	13	12	1	0.923077
1144	PARATHYROID HORMONE 2 RECEPTOR	PTH2R		5746	13	3	9	9	9	9	9	0.692308	0.692308
1145	PTK6 PROTEIN TYROSINE KINASE 6	PTK6		5753	13	6	12	9	9	9	9	0.692308	0.692308
1146	SOLUTE CARRIER FAMILY 9 (SODIUM/HYDROGEN EXCHANGER), MEMBER 5	SLC9A5		6553	13	2	9	9	8	9	8	0.692308	0.615385
1147	SQUALENE EPOXIDASE	SQLE		6713	13	2	6	5	5	5	5	0.384615	0.384615
1148	SFRS PROTEIN KINASE 2	SRPK2		6733	13	2	12	12	12	12	12	0.923077	0.923077
1149	TYROSYL-DNA PHOSPHODIESTERASE 1	TDP1		55775	13	2	12	11	11	11	11	0.846154	0.846154
1150	TRIPEPTIDYL PEPTIDASE II	TPP2		7174	13	3	6	6	6	6	5	0.461538	0.384615
1151	ACID PHOSPHATASE 1, SOLUBLE	ACP1	S	52	12	2	8	8	8	8	8	0.666667	0.666667
1152	OPIOID RECEPTOR, MU 1A	OPRM1	S	4988	12	1	10	10	10	9	9	0.833333	0.75
1153	OPIOID RECEPTOR, MU 1B1	OPRM1	S	4988	12	1	10	10	10	9	9	0.833333	0.75
1154	OPIOID RECEPTOR, MU 1B2	OPRM1	S	4988	12	1	10	10	10	9	9	0.833333	0.75
1155	OPIOID RECEPTOR, MU 1B3	OPRM1	S	4988	12	1	10	10	10	9	9	0.833333	0.75
1156	OPIOID RECEPTOR, MU 1B4	OPRM1	S	4988	12	1	10	10	10	9	9	0.833333	0.75
1157	OPIOID RECEPTOR, MU 1B5	OPRM1	S	4988	12	1	10	10	10	9	9	0.833333	0.75
1158	OPIOID RECEPTOR, MU 1B6	OPRM1	S	4988	12	1	10	10	10	9	9	0.833333	0.75
1159	CYTOCHROME P450, FAMILY 4, SUBFAMILY F, POLYPEPTIDE 2	CYP4F2		8529	12	2	10	10	10	10	10	0.833333	0.833333
1160	DUAL SPECIFICITY PHOSPHATASE 1	DUSP1		1843	12	4	8	8	8	7	7	0.666667	0.583333
1161	GAMMA-AMINOBUTYRIC ACID (GABA) A RECEPTOR, ALPHA 4	GABRA4		2557	12	3	5	5	5	5	5	0.416667	0.416667
1162	GAMMA-AMINOBUTYRIC ACID (GABA) A RECEPTOR, ALPHA 6	GABRA6		2559	12	3	5	5	5	5	5	0.416667	0.416667
1163	KALLIKREIN-RELATED PEPTIDASE 11	KLK11		11012	12	1	9	9	9	9	9	0.75	0.75
1164	KYNURENINASE (L-KYNURENINE HYDROLASE)	KYNU		8942	12	4	5	5	4	4	3	0.416667	0.25
1165	LECTIN, GALACTOSIDE-BINDING, SOLUBLE, 7 (GALECTIN 7)	LGALS7		3963	12	1	8	8	6	8	6	0.666667	0.5
1166	MITOGEN-ACTIVATED PROTEIN KINASE KINASE 4	MAP2K4		6416	12	6	8	8	8	8	7	0.666667	0.583333
1167	MAP/MICROTUBULE AFFINITY-REGULATING KINASE 3	MARK3		4140	12	3	8	6	6	6	5	0.5	0.416667
1168	SODIUM CHANNEL, VOLTAGE-GATED, TYPE IV, ALPHA SUBUNIT	SCN4A		6329	12	4	11	10	8	10	8	0.833333	0.666667
1169	TUMOR NECROSIS FACTOR RECEPTOR SUPERFAMILY, MEMBER 1B	TNFRSF1B		7133	12	2	9	9	6	8	5	0.75	0.416667
1170	UBIQUITIN CARBOXYL-TERMINAL ESTERASE L3 (UBIQUITIN THIOLESTERASE)	UCHL3		7347	12	2	8	8	6	8	6	0.666667	0.5
1171	CORTICOTROPIN RELEASING HORMONE RECEPTOR 2 BETA	CRHR2	S	1395	11	3	10	10	10	10	10	0.909091	0.909091
1172	ATPASE, H+ TRANSPORTING, LYSOSOMAL V0 SUBUNIT A1	ATP6V0A1		535	11	1	6	6	6	5	5	0.545455	0.454545
1173	CHEMOKINE (C-X-C MOTIF) LIGAND 12 (STROMAL CELL-DERIVED FACTOR 1)	CXCL12		6387	11	3	7	7	7	7	7	0.636364	0.636364
1174	CYSTEINYL LEUKOTRIENE RECEPTOR 2	CYSLTR2		57105	11	3	9	9	9	8	8	0.818182	0.727273
1175	DISHEVELLED, DSH HOMOLOG 1 (DROSOPHILA)	DVL1		1855	11	2	6	6	6	4	4	0.545455	0.363636
1176	DISHEVELLED, DSH HOMOLOG 3	DVL3		1857	11	2	6	6	6	4	4	0.545455	0.363636
1177	EPH RECEPTOR B3	EPHB3		2049	11	5	7	7	7	7	7	0.636364	0.636364
1178	FK506 BINDING PROTEIN 7	FKBP7		51661	11	1	11	11	11	10	10	1	0.909091
1179	FUCOSYLTRANSFERASE 4 (ALPHA (1,3) FUCOSYLTRANSFERASE, MYELOID-SPECIFIC)	FUT4		2526	11	1	6	6	4	6	4	0.545455	0.363636
1180	INOSITOL POLYPHOSPHATE MULTIKINASE	IPMK		253430	11	1	7	7	7	7	7	0.636364	0.636364
1181	INOSITOL 1,4,5-TRISPHOSPHATE 3-KINASE A	ITPKA		3706	11	1	7	7	7	7	7	0.636364	0.636364
1182	INOSITOL 1,4,5-TRISPHOSPHATE 3-KINASE B	ITPKB		3707	11	1	7	7	7	7	7	0.636364	0.636364
1183	INOSITOL 1,4,5-TRIPHOSPHATE RECEPTOR, TYPE 1	ITPR1		3708	11	2	6	6	6	5	5	0.545455	0.454545
1184	MEPRIN A, ALPHA (PABA PEPTIDE HYDROLASE)	MEP1A		4224	11	2	7	7	7	7	7	0.636364	0.636364
1185	MEPRIN A, BETA	MEP1B		4225	11	2	7	7	7	7	7	0.636364	0.636364
1186	N-ACETYLTRANSFERASE 2 (ARYLAMINE N-ACETYLTRANSFERASE)	NAT2		10	11	7	8	7	7	7	7	0.636364	0.636364
1187	POLYMERASE (DNA DIRECTED) KAPPA	POLK		51426	11	4	6	6	6	6	6	0.545455	0.545455
1188	SERPIN PEPTIDASE INHIBITOR, CLADE B (OVALBUMIN), MEMBER 2	SERPINB2		5055	11	1	1	1	1	1	1	0.0909091	0.0909091
1189	SOLUTE CARRIER FAMILY 16 (MONOCARBOXYLIC ACID TRANSPORTERS), MEMBER 1	SLC16A1		6566	11	2	10	10	10	9	7	0.909091	0.636364
1190	SOLUTE CARRIER FAMILY 47, MEMBER 1	SLC47A1		55244	11	1	10	10	11	10	10	0.909091	0.909091
1191	SOLUTE CARRIER FAMILY 47, MEMBER 2	SLC47A2		146802	11	1	10	10	11	10	10	0.909091	0.909091
1192	TRANSGLUTAMINASE 1 (K POLYPEPTIDE EPIDERMAL TYPE I, PROTEIN-GLUTAMINE-GAMMA-GLUTAMYLTRANSFERASE)	TGM1		7051	11	1	8	8	8	8	8	0.727273	0.727273
1193	TOLL-LIKE RECEPTOR 4	TLR4		7099	11	2	6	6	5	6	3	0.545455	0.272727
1194	AQUAPORIN 1 (COLTON BLOOD GROUP)	AQP1		358	10	2	2	2	2	2	2	0.2	0.2
1195	UDP-GAL:BETAGLCNAC BETA 1,4- GALACTOSYLTRANSFERASE, POLYPEPTIDE 1	B4GALT1		2683	10	2	9	8	7	8	7	0.8	0.7
1196	BCL2-RELATED PROTEIN A1	BCL2A1		597	10	1	6	6	6	5	5	0.6	0.5
1197	CALCIUM/CALMODULIN-DEPENDENT PROTEIN KINASE (CAM KINASE) II ALPHA	CAMK2A		815	10	4	9	6	6	6	6	0.6	0.6
1198	CARBOXYL ESTER LIPASE (BILE SALT-STIMULATED LIPASE)	CEL		1056	10	1	6	6	6	6	6	0.6	0.6
1199	ELONGATION OF VERY LONG CHAIN FATTY ACIDS (FEN1/ELO2, SUR4/ELO3, YEAST)-LIKE 3	ELOVL3		83401	10	4	4	4	4	4	4	0.4	0.4
1200	FLAVIN CONTAINING MONOOXYGENASE 4	FMO4		2329	10	2	8	8	6	7	5	0.8	0.5
1201	MAJOR FACILITATOR SUPERFAMILY DOMAIN CONTAINING 10	HIAT1		64645	10	1	6	6	6	6	6	0.6	0.6
1202	MAJOR HISTOCOMPATIBILITY COMPLEX, CLASS II, DR BETA 4/DW4	HLA-DRB4		3126	10	2	8	8	8	8	8	0.8	0.8
1203	INSULIN RECEPTOR-RELATED RECEPTOR	INSRR		3645	10	4	6	6	6	6	6	0.6	0.6
1204	POTASSIUM INWARDLY-RECTIFYING CHANNEL, SUBFAMILY J, MEMBER 11	KCNJ11		3767	10	2	6	6	5	6	5	0.6	0.5
1205	LECTIN, GALACTOSIDE-BINDING, SOLUBLE, 8 (GALECTIN 8)	LGALS8		3964	10	1	8	8	6	8	6	0.8	0.6
1206	MITOGEN-ACTIVATED PROTEIN KINASE ASSOCIATED PROTEIN 1	MAPKAP1		79109	10	2	6	6	6	6	6	0.6	0.6
1207	MYELOID CELL LEUKEMIA SEQUENCE 1 (BCL2-RELATED)	MCL1		4170	10	1	6	6	6	5	5	0.6	0.5
1208	NIMA (NEVER IN MITOSIS GENE A)-RELATED KINASE 7	NEK7		140609	10	6	10	8	8	8	7	0.8	0.7
1209	NEUROTROPHIC TYROSINE KINASE, RECEPTOR, TYPE 3	NTRK3		4916	10	2	5	5	4	5	4	0.5	0.4
1210	SOLUTE CARRIER FAMILY 1 (GLUTAMATE/NEUTRAL AMINO ACID TRANSPORTER), MEMBER 4	SLC1A4		6509	10	2	3	3	2	3	2	0.3	0.2
1211	SOLUTE CARRIER FAMILY 7 (CATIONIC AMINO ACID TRANSPORTER, Y+ SYSTEM), MEMBER 8	SLC7A8		23428	10	2	10	10	9	9	8	1	0.8
1212	SULFOTRANSFERASE FAMILY, CYTOSOLIC, 1C, MEMBER 2	SULT1C2		6819	10	3	5	5	5	5	5	0.5	0.5
1213	SULFOTRANSFERASE FAMILY, CYTOSOLIC, 1C, MEMBER 4	SULT1C4		27233	10	1	2	1	1	1	1	0.1	0.1
1214	TRANSFERRIN RECEPTOR (P90, CD71)	TFRC		7037	10	2	9	9	9	7	7	0.9	0.7
1215	URIDINE PHOSPHORYLASE 1	UPP1		7378	10	4	9	7	7	6	6	0.7	0.6
1216	CANNABINOID RECEPTOR 1B	CNR1	S	1268	9	2	9	9	8	9	8	1	0.888889
1217	AMILORIDE BINDING PROTEIN 1 (AMINE OXIDASE (COPPER-CONTAINING))	ABP1		26	9	3	2	2	2	2	2	0.222222	0.222222
1218	ALANINE-GLYOXYLATE AMINOTRANSFERASE	AGXT		189	9	1	7	7	7	7	6	0.777778	0.666667
1219	ALDEHYDE DEHYDROGENASE 9 FAMILY, MEMBER A1	ALDH9A1		223	9	1	3	3	3	3	3	0.333333	0.333333
1220	APOLIPOPROTEIN A-I	APOA1		335	9	1	5	5	4	5	4	0.555556	0.444444
1221	B LYMPHOID TYROSINE KINASE	BLK		640	9	6	8	8	8	8	8	0.888889	0.888889
1222	CARBONYL REDUCTASE 3	CBR3		874	9	2	8	5	5	5	5	0.555556	0.555556
1223	CERAMIDE KINASE	CERK		64781	9	1	6	6	5	6	5	0.666667	0.555556
1224	CHITINASE, ACIDIC	CHIA		27159	9	3	5	5	5	5	5	0.555556	0.555556
1225	CHOLINERGIC RECEPTOR, NICOTINIC, ALPHA3	CHRNA3		1136	9	5	5	5	5	5	5	0.555556	0.555556
1226	CASEIN KINASE 1, GAMMA 1	CSNK1G1		53944	9	4	7	7	7	7	7	0.777778	0.777778
1227	ESTROGEN-RELATED RECEPTOR BETA	ESRRB		2103	9	2	5	5	4	5	4	0.555556	0.444444
1228	FER (FPS/FES RELATED) TYROSINE KINASE	FER		2241	9	4	6	6	6	6	6	0.666667	0.666667
1229	G PROTEIN-COUPLED RECEPTOR, FAMILY C, GROUP 6, MEMBER A	GPRC6A		222545	9	1	8	8	8	8	8	0.888889	0.888889
1230	GLUTAMATE RECEPTOR, METABOTROPIC 6	GRM6		2916	9	2	5	5	5	5	4	0.555556	0.444444
1231	HYDROXYSTEROID DEHYDROGENASE LIKE 1	HSDL1		83693	9	1	6	5	5	4	4	0.555556	0.444444
1232	HEAT SHOCK 60KDA PROTEIN 1 (CHAPERONIN)	HSPD1		3329	9	1	4	4	3	4	3	0.444444	0.333333
1233	INTERLEUKIN 8	IL8		3576	9	3	6	6	6	6	6	0.666667	0.666667
1234	POTASSIUM CHANNEL, SUBFAMILY K, MEMBER 10	KCNK10		54207	9	1	9	9	8	9	7	1	0.777778
1235	POTASSIUM CHANNEL, SUBFAMILY K, MEMBER 2	KCNK2		3776	9	1	9	9	8	9	7	1	0.777778
1236	POTASSIUM CHANNEL, SUBFAMILY K, MEMBER 4	KCNK4		50801	9	1	9	9	8	9	7	1	0.777778
1237	OPIOID GROWTH FACTOR RECEPTOR	OGFR		11054	9	1	4	4	4	4	4	0.444444	0.444444
1238	PROLYL 4-HYDROXYLASE, ALPHA POLYPEPTIDE I	P4HA1		5033	9	2	8	8	8	6	6	0.888889	0.666667
1239	PHOSPHODIESTERASE 8A	PDE8A		5151	9	7	8	8	8	7	7	0.888889	0.777778
1240	POLYMERASE (DNA DIRECTED), ETA	POLH		5429	9	3	4	4	4	4	4	0.444444	0.444444
1241	PHOSPHATASE AND TENSIN HOMOLOG	PTEN		5728	9	1	7	7	7	7	7	0.777778	0.777778
1242	PROSTAGLANDIN E SYNTHASE 2	PTGES2		80142	9	4	6	6	6	5	5	0.666667	0.555556
1243	TOLL-LIKE RECEPTOR 2	TLR2		7097	9	1	1	1	1	1	1	0.111111	0.111111
1244	5-HYDROXYTRYPTAMINE (SEROTONIN) RECEPTOR 6A	HTR6	S	3362	8	3	8	8	8	7	7	1	0.875
1245	DIACYLGLYCEROL O-ACYLTRANSFERASE HOMOLOG 2 (MOUSE)	DGAT2		84649	8	2	5	5	5	5	5	0.625	0.625
1246	DIHYDROLIPOAMIDE DEHYDROGENASE	DLD		1738	8	1	7	7	7	7	7	0.875	0.875
1247	DUAL-SPECIFICITY TYROSINE-(Y)-PHOSPHORYLATION REGULATED KINASE 3	DYRK3		8444	8	2	4	4	4	4	4	0.5	0.5
1248	EPH RECEPTOR A5	EPHA5		2044	8	6	8	8	8	8	8	1	1
1249	FK506 BINDING PROTEIN 4, 52KDA	FKBP4		2288	8	1	2	2	1	2	1	0.25	0.125
1250	FUCOSYLTRANSFERASE 5 (ALPHA (1,3) FUCOSYLTRANSFERASE)	FUT5		2527	8	2	3	3	4	3	3	0.375	0.375
1251	GLUTATHIONE S-TRANSFERASE M3	GSTM3		2947	8	2	6	6	6	6	6	0.75	0.75
1252	ACETYL-COA ACYLTRANSFERASE	HADHB		3032	8	1	6	5	5	5	5	0.625	0.625
1253	INSULIN-LIKE GROWTH FACTOR BINDING PROTEIN 5	IGFBP5		3488	8	2	5	5	5	5	5	0.625	0.625
1254	POTASSIUM VOLTAGE-GATED CHANNEL, SHAKER-RELATED SUBFAMILY, MEMBER 2	KCNA2		3737	8	2	6	6	6	6	6	0.75	0.75
1255	POTASSIUM VOLTAGE-GATED CHANNEL, SHAKER-RELATED SUBFAMILY, MEMBER 4	KCNA4		3739	8	4	7	7	6	7	5	0.875	0.625
1256	LEUCYL-TRNA SYNTHETASE	LARS		51520	8	2	8	8	4	8	4	1	0.5
1257	LACTATE DEHYDROGENASE A4	LDHA		3939	8	1	5	4	4	4	4	0.5	0.5
1258	LACTATE DEHYDROGENASE B4	LDHB		3945	8	1	5	4	4	4	4	0.5	0.5
1259	LIPASE, HEPATIC	LIPC		3990	8	1	6	4	4	1	1	0.5	0.125
1260	LIPOPROTEIN LIPASE	LPL		4023	8	1	3	3	3	3	3	0.375	0.375
1261	SERINE/THREONINE PROTEIN KINASE MST4	MST4		51765	8	2	4	4	4	4	4	0.5	0.5
1262	N-GLYCANASE 1	NGLY1		55768	8	1	6	6	6	6	6	0.75	0.75
1263	PHOSPHODIESTERASE 6A, CGMP-SPECIFIC, ROD, ALPHA	PDE6A		5145	8	1	8	8	8	8	8	1	1
1264	PROLACTIN RELEASING HORMONE RECEPTOR	PRLHR		2834	8	1	8	8	8	8	8	1	1
1265	PROKINETICIN RECEPTOR 1	PROKR1		10887	8	2	3	3	3	3	3	0.375	0.375
1266	SOLUTE CARRIER FAMILY 5 (SODIUM-DEPENDENT VITAMIN TRANSPORTER), MEMBER 6	SLC5A6		8884	8	2	1	1	1	1	1	0.125	0.125
1267	PROTEASE, SERINE, 7 (ENTEROKINASE)	TMPRSS15		5651	8	1	8	8	8	8	8	1	1
1268	COMPLEMENT COMPONENT 5	C5	S	727	7	1	5	5	5	5	5	0.714286	0.714286
1269	ATP-BINDING CASSETTE, SUB-FAMILY C (CFTR/MRP), MEMBER 9	ABCC9		10060	7	2	6	6	4	6	4	0.857143	0.571429
1270	ALDEHYDE DEHYDROGENASE 5 FAMILY, MEMBER A1 (SUCCINATE-SEMIALDEHYDE DEHYDROGENASE)	ALDH5A1		7915	7	1	2	2	2	2	2	0.285714	0.285714
1271	ARYLSULFATASE A	ARSA		410	7	2	7	7	7	5	5	1	0.714286
1272	ARYLSULFATASE B	ARSB		411	7	2	7	7	7	5	5	1	0.714286
1273	BROMODOMAIN CONTAINING 7	BRD7		29117	7	1	6	6	6	6	5	0.857143	0.714286
1274	CHLORIDE CHANNEL 2	CLCN2		1181	7	1	4	3	3	3	3	0.428571	0.428571
1275	COA SYNTHASE	COASY		80347	7	2	4	4	3	4	3	0.571429	0.428571
1276	DISCOIDIN DOMAIN RECEPTOR TYROSINE KINASE 2	DDR2		4921	7	7	7	7	7	7	7	1	1
1277	FC FRAGMENT OF IGE, HIGH AFFINITY I, RECEPTOR FOR; ALPHA POLYPEPTIDE	FCER1A		2205	7	1	2	2	2	2	2	0.285714	0.285714
1278	4-HYDROXYPHENYLPYRUVATE DIOXYGENASE	HPD		3242	7	1	7	7	7	7	7	1	1
1279	POTASSIUM VOLTAGE-GATED CHANNEL, KQT-LIKE SUBFAMILY, MEMBER 5	KCNQ5		56479	7	3	4	4	4	4	4	0.571429	0.571429
1280	AMINE OXIDASE (FLAVIN CONTAINING) DOMAIN 2	KDM1A		23028	7	1	4	4	4	4	4	0.571429	0.571429
1281	MISSHAPEN-LIKE KINASE 1 (ZEBRAFISH)	MINK1		50488	7	4	5	5	5	5	5	0.714286	0.714286
1282	NUCLEOSIDE DIPHOSPHATE KINASE 2	NME2		4831	7	1	6	6	6	6	6	0.857143	0.857143
1283	PYRUVATE DEHYDROGENASE KINASE, ISOZYME 2	PDK2		5164	7	2	7	7	7	7	7	1	1
1284	6-PHOSPHOGLUCONATE DEHYDROGENASE	PGD		5226	7	1	6	6	6	6	6	0.857143	0.857143
1285	POLYMERASE (DNA DIRECTED) IOTA	POLI		11201	7	2	3	3	3	3	3	0.428571	0.428571
1286	PROTEIN KINASE, X-LINKED	PRKX		5613	7	3	3	3	3	3	3	0.428571	0.428571
1287	SODIUM CHANNEL, VOLTAGE-GATED, TYPE I, ALPHA SUBUNIT	SCN1A		6323	7	2	6	5	4	5	4	0.714286	0.571429
1288	SOLUTE CARRIER ORGANIC ANION TRANSPORTER FAMILY, MEMBER 4A1	SLCO4A1		28231	7	1	7	7	7	6	6	1	0.857143
1289	SPERMINE OXIDASE	SMOX		54498	7	2	4	4	4	4	4	0.571429	0.571429
1290	SERINE/THREONINE KINASE 17A	STK17A		9263	7	3	4	4	4	4	4	0.571429	0.571429
1291	TRANSIENT RECEPTOR POTENTIAL CATION CHANNEL, SUBFAMILY M, MEMBER 8	TRPM8		79054	7	3	7	7	7	7	7	1	1
1292	UBIQUITIN-LIKE MODIFIER ACTIVATING ENZYME 1	UBA1		7317	7	3	6	6	5	6	4	0.857143	0.571429
1293	UBIQUITIN SPECIFIC PEPTIDASE 2	USP2		9099	7	1	3	3	2	3	2	0.428571	0.285714
1294	GAMMA-AMINOBUTYRIC ACID (GABA) B RECEPTOR, 1A	GABBR1	S	2550	6	1	5	5	4	5	4	0.833333	0.666667
1295	PHOSPHODIESTERASE 4D1	PDE4D	S	5144	6	1	5	4	4	4	4	0.666667	0.666667
1296	ATP-BINDING CASSETTE, SUB-FAMILY B (MDR/TAP), MEMBER 4	ABCB4		5244	6	4	4	4	4	4	4	0.666667	0.666667
1297	ATP-BINDING CASSETTE, SUB-FAMILY C (CFTR/MRP), MEMBER 10	ABCC10		89845	6	3	4	4	4	4	4	0.666667	0.666667
1298	GLUTATHIONE-DEPENDENT FORMALDEHYDE DEHYDROGENASE	ADH5		128	6	1	4	4	4	4	4	0.666667	0.666667
1299	ARYL HYDROCARBON RECEPTOR	AHR		196	6	4	4	4	4	4	4	0.666667	0.666667
1300	CALCIUM CHANNEL, VOLTAGE-DEPENDENT, L TYPE, ALPHA 1C SUBUNIT	CACNA1C		775	6	2	4	4	4	3	3	0.666667	0.5
1301	CD44	CD44		960	6	2	3	3	3	3	3	0.5	0.5
1302	CHOLINERGIC RECEPTOR, NICOTINIC, ALPHA6	CHRNA6		8973	6	3	5	5	5	5	5	0.833333	0.833333
1303	CDC-LIKE KINASE 2	CLK2		1196	6	3	3	3	4	4	3	0.5	0.5
1304	CDC-LIKE KINASE 3	CLK3		1198	6	3	5	5	5	5	5	0.833333	0.833333
1305	CASEIN KINASE 1, GAMMA 3	CSNK1G3		1456	6	2	4	4	4	4	4	0.666667	0.666667
1306	CASEIN KINASE 2, ALPHA PRIME POLYPEPTIDE	CSNK2A2		1459	6	3	6	6	6	6	6	1	1
1307	CATHEPSIN A	CTSA		5476	6	1	6	6	6	6	6	1	1
1308	CYTOCHROME P450, FAMILY 26, SUBFAMILY A, POLYPEPTIDE 1	CYP26A1		1592	6	2	4	4	4	4	4	0.666667	0.666667
1309	EPH RECEPTOR B1	EPHB1		2047	6	2	3	3	3	3	3	0.5	0.5
1310	FATTY ACID SYNTHASE 1	FASN		2194	6	2	3	3	3	3	2	0.5	0.333333
1311	GLUCOSIDASE, ALPHA; ACID (POMPE DISEASE, GLYCOGEN STORAGE DISEASE TYPE II)	GAA		2548	6	2	4	4	3	4	3	0.666667	0.5
1312	UDP-GALACTOSE-4-EPIMERASE	GALE		2582	6	1	5	5	6	6	5	0.833333	0.833333
1313	GAMMA-GLUTAMYLTRANSFERASE 1	GGT1		2678	6	1	3	3	3	3	3	0.5	0.5
1314	HEPARIN-BINDING EGF-LIKE GROWTH FACTOR	HBEGF		1839	6	1	4	4	4	4	4	0.666667	0.666667
1315	INSULIN-LIKE GROWTH FACTOR BINDING PROTEIN 4	IGFBP4		3487	6	2	4	4	4	4	4	0.666667	0.666667
1316	INTERLEUKIN 2	IL2		3558	6	3	4	4	4	4	4	0.666667	0.666667
1317	POTASSIUM VOLTAGE-GATED CHANNEL, SHAKER-RELATED SUBFAMILY, MEMBER 7	KCNA7		3743	6	1	4	4	4	4	4	0.666667	0.666667
1318	POTASSIUM VOLTAGE-GATED CHANNEL, SHAB-RELATED SUBFAMILY, MEMBER 1	KCNB1		3745	6	4	5	5	5	5	5	0.833333	0.833333
1319	LYMPHOCYTE CYTOSOLIC PROTEIN 1 (L-PLASTIN)	LCP1		3936	6	4	5	5	5	5	5	0.833333	0.833333
1320	MITOGEN-ACTIVATED PROTEIN KINASE KINASE KINASE 7	MAP3K7		6885	6	5	6	6	6	6	6	1	1
1321	MALTASE-GLUCOAMYLASE (ALPHA-GLUCOSIDASE)	MGAM		8972	6	2	2	2	1	2	1	0.333333	0.166667
1322	OROSOMUCOID 1	ORM1		5004	6	1	1	1	1	1	1	0.166667	0.166667
1323	PHOSPHODIESTERASE 1A, CALMODULIN-DEPENDENT	PDE1A		5136	6	5	6	6	6	6	6	1	1
1324	PYROGLUTAMYL-PEPTIDASE I	PGPEP1		54858	6	1	5	5	2	5	2	0.833333	0.333333
1325	PHYTANOYL-COA 2-HYDROXYLASE	PHYH		5264	6	1	6	6	6	6	6	1	1
1326	PROTEIN KINASE, CAMP-DEPENDENT, CATALYTIC, BETA	PRKACB		5567	6	1	3	3	2	3	2	0.5	0.333333
1327	PROTEIN TYROSINE PHOSPHATASE, RECEPTOR TYPE, N POLYPEPTIDE 2	PTPRN2		5799	6	1	6	6	4	6	4	1	0.666667
1328	RAP1A, MEMBER OF RAS ONCOGENE FAMILY	RAP1A		5906	6	1	4	4	2	4	2	0.666667	0.333333
1329	S100 CALCIUM BINDING PROTEIN A13	S100A13		6284	6	1	6	6	6	6	6	1	1
1330	SPERMIDINE/SPERMINE N1-ACETYLTRANSFERASE FAMILY MEMBER 2	SAT2		112483	6	1	6	6	6	6	6	1	1
1331	SOLUTE CARRIER FAMILY 8 (SODIUM/CALCIUM EXCHANGER), MEMBER 1	SLC8A1		6546	6	2	4	4	3	4	3	0.666667	0.5
1332	SOLUTE CARRIER FAMILY 9 (SODIUM/HYDROGEN EXCHANGER), MEMBER 3 REGULATOR 1	SLC9A3R1		9368	6	1	2	2	2	2	1	0.333333	0.166667
1333	TYRO3 PROTEIN TYROSINE KINASE	TYRO3		7301	6	5	6	6	6	6	6	1	1
1334	DOPAMINE RECEPTOR D2H	DRD2	S	1813	5	1	2	2	1	2	1	0.4	0.2
1335	ENDOTHELIN-CONVERTING ENZYME 1, ISOFORM C	ECE1	S	1889	5	1	5	5	5	5	5	1	1
1336	GLUTAMATE RECEPTOR, METABOTROPIC 1B	GRM1	S	2911	5	3	5	5	4	5	3	1	0.6
1337	HISTAMINE RECEPTOR H3L	HRH3	S	11255	5	1	5	5	5	5	5	1	1
1338	PHOSPHODIESTERASE 4A ISOFORM 1	PDE4A	S	5141	5	1	4	4	4	4	4	0.8	0.8
1339	PHOSPHODIESTERASE 4B ISOFORM 3	PDE4B	S	5142	5	1	4	4	4	4	4	0.8	0.8
1340	PHOSPHODIESTERASE 4C2, CAMP-SPECIFIC (PHOSPHODIESTERASE E1 DUNCE HOMOLOG, DROSOPHILA)	PDE4C	S	5143	5	1	4	3	3	3	3	0.6	0.6
1341	ANGIOTENSINOGEN (SERPIN PEPTIDASE INHIBITOR, CLADE A, MEMBER 8)	AGT		183	5	1	4	4	4	4	4	0.8	0.8
1342	ALKALINE PHOSPHATASE, PLACENTAL (REGAN ISOZYME)	ALPP		250	5	1	5	5	5	4	4	1	0.8
1343	CYCLIN-DEPENDENT KINASE 9	CDK9		1025	5	3	4	4	4	4	4	0.8	0.8
1344	COLIPASE, PANCREATIC	CLPS		1208	5	1	4	4	4	4	4	0.8	0.8
1345	CARNITINE PALMITOYLTRANSFERASE 1B	CPT1B		1375	5	1	4	4	4	4	4	0.8	0.8
1346	CASEIN KINASE 1, GAMMA 2	CSNK1G2		1455	5	2	3	3	3	3	3	0.6	0.6
1347	CYTOCHROME P450, FAMILY 27, SUBFAMILY B, POLYPEPTIDE 1	CYP27B1		1594	5	1	2	2	2	2	2	0.4	0.4
1348	DEATH-ASSOCIATED PROTEIN KINASE 2	DAPK2		23604	5	1	2	2	2	2	2	0.4	0.4
1349	EPH RECEPTOR A7	EPHA7		2045	5	4	5	5	5	5	5	1	1
1350	FATTY ACID BINDING PROTEIN 2, INTESTINAL	FABP2		2169	5	1	5	5	5	5	5	1	1
1351	FATTY ACID BINDING PROTEIN 3, MUSCLE AND HEART (MAMMARY-DERIVED GROWTH INHIBITOR)	FABP3		2170	5	1	4	4	4	4	4	0.8	0.8
1352	GLUCOSIDASE, ALPHA II	GANAB		23193	5	2	3	3	3	3	3	0.6	0.6
1353	G PROTEIN-COUPLED RECEPTOR 19	GPR19		2842	5	1	5	5	3	4	2	1	0.4
1354	NMDA RECEPTOR 2A	GRIN2A		2903	5	1	1	1	1	1	1	0.2	0.2
1355	INTERLEUKIN 4	IL4		3565	5	2	3	3	3	3	3	0.6	0.6
1356	POTASSIUM CHANNEL, SUBFAMILY K, MEMBER 3	KCNK3		3777	5	2	4	4	4	4	4	0.8	0.8
1357	LIPOCALIN 1 (TEAR PREALBUMIN)	LCN1		3933	5	1	5	5	5	5	5	1	1
1358	LIPASE, GASTRIC	LIPF		8513	5	2	3	3	3	3	3	0.6	0.6
1359	MACROPHAGE SCAVENGER RECEPTOR 1	MSR1		4481	5	1	4	4	4	4	4	0.8	0.8
1360	NICOTINAMIDE PHOSPHORIBOSYLTRANSFERASE	NAMPT		10135	5	1	3	3	3	3	3	0.6	0.6
1361	PHENYLALANINE HYDROXYLASE	PAH		5053	5	2	5	5	5	5	5	1	1
1362	POLY (ADP-RIBOSE) POLYMERASE FAMILY, MEMBER 3	PARP3		10039	5	2	5	5	5	5	5	1	1
1363	PHOSPHODIESTERASE 8B	PDE8B		8622	5	1	4	4	4	4	4	0.8	0.8
1364	PROTEIN PHOSPHATASE 1F (PP2C DOMAIN CONTAINING)	PPM1F		9647	5	1	5	5	5	5	5	1	1
1365	S100 CALCIUM BINDING PROTEIN A12	S100A12		6283	5	1	5	5	5	5	5	1	1
1366	SCAVENGER RECEPTOR CLASS B, MEMBER 1	SCARB1		949	5	1	4	4	4	4	4	0.8	0.8
1367	SERPIN PEPTIDASE INHIBITOR, CLADE A (ALPHA-1 ANTIPROTEINASE, ANTITRYPSIN), MEMBER 7	SERPINA7		6906	5	1	1	1	1	1	1	0.2	0.2
1368	SOLUTE CARRIER FAMILY 2 (FACILITATED GLUCOSE TRANSPORTER), MEMBER 3	SLC2A3		6515	5	1	2	2	2	2	2	0.4	0.4
1369	SODIUM/PHOSPHATE CO-TRANSPORTER	SLC34A1		6569	5	2	2	2	2	2	2	0.4	0.4
1370	SERINE/THREONINE KINASE 16	STK16		8576	5	3	4	4	4	4	4	0.8	0.8
1371	SERINE/THREONINE KINASE 4	STK4		6789	5	3	5	5	5	5	5	1	1
1372	TRANSGLUTAMINASE 3 (E POLYPEPTIDE, PROTEIN-GLUTAMINE-GAMMA-GLUTAMYLTRANSFERASE)	TGM3		7053	5	1	5	5	5	5	5	1	1
1373	TRANSGLUTAMINASE 6	TGM6		343641	5	1	5	5	5	5	5	1	1
1374	TRANSGLUTAMINASE 7	TGM7		116179	5	1	5	5	5	5	5	1	1
1375	TESTIS-SPECIFIC SERINE KINASE 2	TSSK2		23617	5	1	2	2	2	2	2	0.4	0.4
1376	VON WILLEBRAND FACTOR	VWF		7450	5	2	2	2	2	2	2	0.4	0.4
1377	ACID PHOSPHATASE 1, SOLUBLE - ISOFORM 1	ACP1	S	52	4	3	3	3	3	3	3	0.75	0.75
1378	OPIOID RECEPTOR, MU 1C	OPRM1	S	4988	4	1	3	3	3	3	3	0.75	0.75
1379	OPIOID RECEPTOR, MU 1D	OPRM1	S	4988	4	1	3	3	3	3	3	0.75	0.75
1380	OPIOID RECEPTOR, MU 1E	OPRM1	S	4988	4	1	3	3	3	3	3	0.75	0.75
1381	PROTEIN KINASE G ALPHA	PRKG1	S	5592	4	2	4	4	4	4	4	1	1
1382	ALKALINE PHOSPHATASE, INTESTINAL	ALPI		248	4	1	4	4	4	3	3	1	0.75
1383	ANGIOGENIN, RIBONUCLEASE, RNASE A FAMILY, 5	ANG		283	4	1	3	3	3	2	2	0.75	0.5
1384	BIPHENYL HYDROLASE-LIKE (SERINE HYDROLASE)	BPHL		670	4	1	3	3	3	3	3	0.75	0.75
1385	COMPLEMENT COMPONENT 2	C2		717	4	3	4	4	4	4	4	1	1
1386	NICOTINAMIDE RIBOSIDE KINASE 1	C9ORF95		54981	4	1	3	3	3	3	3	0.75	0.75
1387	CALCIUM/CALMODULIN-DEPENDENT PROTEIN KINASE KINASE 1, ALPHA	CAMKK1		84254	4	1	4	2	2	2	1	0.5	0.25
1388	SMALL CHEMOKINE (C-C MOTIF) LIGAND 11	CCL11		6356	4	2	4	4	4	4	4	1	1
1389	CHOLINERGIC RECEPTOR, NICOTINIC, ALPHA 4	CHRNA4		1137	4	2	3	3	3	3	3	0.75	0.75
1390	CARBOHYDRATE (N-ACETYLGLUCOSAMINE 6-O) SULFOTRANSFERASE 6	CHST6		4166	4	2	2	2	2	2	2	0.5	0.5
1391	ENDOTHELIN 1	EDN1		1906	4	1	4	4	4	4	4	1	1
1392	ELONGATION OF VERY LONG CHAIN FATTY ACIDS (FEN1/ELO2, SUR4/ELO3, YEAST)-LIKE 1	ELOVL1		64834	4	4	4	4	4	4	4	1	1
1393	ELONGATION OF VERY LONG CHAIN FATTY ACIDS (FEN1/ELO2, SUR4/ELO3, YEAST)-LIKE 2	ELOVL2		54898	4	4	4	4	4	4	4	1	1
1394	ELOVL FAMILY MEMBER 5, ELONGATION OF LONG CHAIN FATTY ACIDS (FEN1/ELO2, SUR4/ELO3-LIKE, YEAST)	ELOVL5		60481	4	4	4	4	4	4	4	1	1
1395	EPH RECEPTOR A1	EPHA1		2041	4	3	4	4	4	4	4	1	1
1396	FORKHEAD BOX O3	FOXO3		2309	4	1	4	4	4	4	4	1	1
1397	FORMYL PEPTIDE RECEPTOR 3	FPR3		2359	4	1	4	4	4	4	4	1	1
1398	FUCOSYLTRANSFERASE 3 (GALACTOSIDE 3(4)-L-FUCOSYLTRANSFERASE, LEWIS BLOOD GROUP)	FUT3		2525	4	2	2	2	3	2	2	0.5	0.5
1399	UDP-N-ACETYL-ALPHA-D-GALACTOSAMINE:POLYPEPTIDE N-ACETYLGALACTOSAMINYLTRANSFERASE 2 (GALNAC-T2)	GALNT2		2590	4	1	1	1	1	1	1	0.25	0.25
1400	UDP-N-ACETYL-ALPHA-D-GALACTOSAMINE:POLYPEPTIDE N-ACETYLGALACTOSAMINYLTRANSFERASE 3 (GALNAC-T3)	GALNT3		2591	4	1	1	1	1	1	1	0.25	0.25
1401	UDP-N-ACETYL-ALPHA-D-GALACTOSAMINE:POLYPEPTIDE N-ACETYLGALACTOSAMINYLTRANSFERASE 7 (GALNAC-T7)	GALNT7		51809	4	1	2	2	2	2	2	0.5	0.5
1402	G PROTEIN-COUPLED RECEPTOR 81	GPR81		27198	4	1	4	4	4	3	3	1	0.75
1403	GLUTATHIONE SYNTHETASE	GSS		2937	4	2	4	4	4	4	4	1	1
1404	GLUTATHIONE S-TRANSFERASE ALPHA 2	GSTA2		2939	4	2	3	3	3	3	3	0.75	0.75
1405	GLUTATHIONE S-TRANSFERASE ALPHA 4	GSTA4		2941	4	1	3	3	3	3	3	0.75	0.75
1406	HYPERPOLARIZATION ACTIVATED CYCLIC NUCLEOTIDE-GATED POTASSIUM CHANNEL 4	HCN4		10021	4	1	4	4	4	4	4	1	1
1407	HISTIDINE DECARBOXYLASE	HDC		3067	4	3	2	2	2	2	2	0.5	0.5
1408	HOMOGENTISATE 1,2-DIOXYGENASE (HOMOGENTISATE OXIDASE)	HGD		3081	4	1	1	1	1	1	1	0.25	0.25
1409	MAJOR HISTOCOMPATIBILITY COMPLEX, CLASS II, DR BETA 3	HLA-DRB3		3125	4	3	4	4	4	4	4	1	1
1410	HEAT SHOCK 70KDA PROTEIN 5 (GLUCOSE-REGULATED PROTEIN, 78KDA)	HSPA5		3309	4	1	2	2	2	2	2	0.5	0.5
1411	VLA-5	ITGA5		3678	4	1	2	2	2	2	2	0.5	0.5
1412	INTEGRIN BETA 1 BINDING PROTEIN 3	ITGB1BP3		27231	4	1	3	3	3	3	3	0.75	0.75
1413	POTASSIUM VOLTAGE-GATED CHANNEL, SUBFAMILY H (EAG-RELATED), MEMBER 7	KCNH7		90134	4	3	4	4	4	4	4	1	1
1414	KYNURENINE 3-MONOOXYGENASE (KYNURENINE 3-HYDROXYLASE)	KMO		8564	4	2	2	2	2	2	2	0.5	0.5
1415	LEUCINE-RICH REPEAT KINASE 2	LRRK2		120892	4	1	3	3	3	3	3	0.75	0.75
1416	MITOGEN-ACTIVATED PROTEIN KINASE KINASE 5	MAP2K5		5607	4	4	4	4	4	4	4	1	1
1417	N-ACETYLGALACTOSAMINIDASE, ALPHA	NAGA		4668	4	1	2	2	2	2	2	0.5	0.5
1418	NICOTINAMIDE NUCLEOTIDE ADENYLYLTRANSFERASE 2	NMNAT2		23057	4	2	2	2	2	2	2	0.5	0.5
1419	NICOTINAMIDE NUCLEOTIDE ADENYLYLTRANSFERASE 3	NMNAT3		349565	4	2	4	4	4	4	4	1	1
1420	PURINERGIC RECEPTOR P2Y, G-PROTEIN COUPLED, 14	P2RY14		9934	4	1	2	2	2	2	2	0.5	0.5
1421	P21 PROTEIN (CDC42/RAC)-ACTIVATED KINASE 7	PAK7		57144	4	1	4	4	4	4	4	1	1
1422	PROGESTIN AND ADIPOQ RECEPTOR FAMILY MEMBER V	PAQR5		54852	4	1	4	4	4	3	3	1	0.75
1423	PROGESTIN AND ADIPOQ RECEPTOR FAMILY MEMBER VII	PAQR7		164091	4	1	4	4	4	3	3	1	0.75
1424	PHOSPHOINOSITIDE-3-KINASE, CLASS 2, BETA POLYPEPTIDE	PIK3C2B		5287	4	3	4	4	4	4	4	1	1
1425	POT1 PROTECTION OF TELOMERES 1 HOMOLOG (S. POMBE)	POT1		25913	4	1	4	4	2	4	2	1	0.5
1426	PROTEIN C RECEPTOR, ENDOTHELIAL (EPCR)	PROCR		10544	4	1	4	4	4	3	3	1	0.75
1427	PHOSPHORIBOSYL PYROPHOSPHATE SYNTHETASE 1	PRPS1		5631	4	1	4	4	3	3	2	1	0.5
1428	PROTEIN TYROSINE PHOSPHATASE, RECEPTOR TYPE, D	PTPRD		5789	4	2	4	4	4	4	4	1	1
1429	SERPIN PEPTIDASE INHIBITOR, CLADE C (ANTITHROMBIN), MEMBER 1	SERPINC1		462	4	2	3	3	1	3	1	0.75	0.25
1430	SOLUTE CARRIER ORGANIC ANION TRANSPORTER FAMILY, MEMBER 3A1	SLCO3A1		28232	4	1	4	4	4	4	4	1	1
1431	SPHINGOMYELIN PHOSPHODIESTERASE 2, NEUTRAL MEMBRANE (NEUTRAL SPHINGOMYELINASE)	SMPD2		6610	4	1	4	4	4	4	4	1	1
1432	SFRS PROTEIN KINASE 3	SRPK3		26576	4	1	2	2	2	2	2	0.5	0.5
1433	TUMOR NECROSIS FACTOR RECEPTOR SUPERFAMILY, MEMBER 1A	TNFRSF1A		7132	4	3	3	3	3	3	3	0.75	0.75
1434	TRIOSEPHOSPHATE ISOMERASE	TPI1		7167	4	1	1	1	1	1	1	0.25	0.25
1435	TRANSIENT RECEPTOR POTENTIAL CATION CHANNEL, SUBFAMILY A, MEMBER 1	TRPA1		8989	4	1	2	2	2	2	2	0.5	0.5
1436	TRANSIENT RECEPTOR POTENTIAL CATION CHANNEL, SUBFAMILY V, MEMBER 6	TRPV6		55503	4	3	4	4	3	4	3	1	0.75
1437	MITOGEN-ACTIVATED PROTEIN KINASE 9 BETA 2	MAPK9	S	5601	3	1	2	2	2	1	1	0.666667	0.333333
1438	PHOSPHODIESTERASE 11A-1	PDE11A	S	50940	3	1	3	3	3	2	2	1	0.666667
1439	PROTEIN KINASE G1, ALPHA	PRKG1	S	5592	3	2	3	3	3	3	3	1	1
1440	ACTIVIN A RECEPTOR, TYPE I	ACVR1		90	3	3	3	3	3	3	3	1	1
1441	ADAM METALLOPEPTIDASE DOMAIN 33	ADAM33		80332	3	1	3	3	3	3	2	1	0.666667
1442	ADAM METALLOPEPTIDASE WITH THROMBOSPONDIN TYPE 1 MOTIF, 1	ADAMTS1		9510	3	1	3	3	2	3	2	1	0.666667
1443	AARF DOMAIN CONTAINING KINASE 4	ADCK4		79934	3	2	3	3	3	3	3	1	1
1444	AQUAPORIN 2 (COLLECTING DUCT)	AQP2		359	3	1	1	1	1	1	1	0.333333	0.333333
1445	ATPASE, H+ TRANSPORTING, LYSOSOMAL 50/57KDA, V1 SUBUNIT H	ATP6V1H		51606	3	2	3	3	3	3	3	1	1
1446	ATAXIA TELANGIECTASIA AND RAD3 RELATED	ATR		545	3	2	3	3	3	3	3	1	1
1447	BETA-TRANSDUCIN REPEAT CONTAINING PROTEIN	BTRC		8945	3	1	3	3	3	3	3	1	1
1448	CALCIUM CHANNEL, VOLTAGE-DEPENDENT, ALPHA-2/DELTA SUBUNIT-4	CACNA2D4		93589	3	1	2	2	2	2	2	0.666667	0.666667
1449	CALCIUM/CALMODULIN-DEPENDENT PROTEIN KINASE (CAM KINASE) II GAMMA	CAMK2G		818	3	2	3	3	3	3	3	1	1
1450	CYSTEINE CONJUGATE-BETA LYASE, CYTOPLASMIC	CCBL1		883	3	2	2	2	2	2	2	0.666667	0.666667
1451	CD80 MOLECULE	CD80		941	3	1	2	2	2	2	2	0.666667	0.666667
1452	CHOLINERGIC RECEPTOR, NICOTINIC, ALPHA 9	CHRNA9		55584	3	2	3	3	3	3	3	1	1
1453	CITRON (RHO-INTERACTING, SERINE/THREONINE KINASE 21)	CIT		11113	3	1	3	3	3	3	3	1	1
1454	CRYSTALLIN, ZETA (QUINONE REDUCTASE)	CRYZ		1429	3	1	3	3	3	3	3	1	1
1455	CHEMOKINE (C-X-C MOTIF) LIGAND 9	CXCL9		4283	3	1	3	3	3	3	3	1	1
1456	CYTOCHROME P450, FAMILY 51, SUBFAMILY A, POLYPEPTIDE 1	CYP51A1		1595	3	1	2	2	2	2	2	0.666667	0.666667
1457	DECAPPING ENZYME, SCAVENGER	DCPS		28960	3	1	2	2	1	1	1	0.666667	0.333333
1458	DIHYDROCERAMIDE DESATURASE	DEGS1		8560	3	1	2	2	2	2	2	0.666667	0.666667
1459	EPH RECEPTOR A4	EPHA4		2043	3	3	3	3	3	3	3	1	1
1460	FUMARYLACETOACETATE HYDROLASE (FUMARYLACETOACETASE)	FAH		2184	3	1	3	3	3	2	2	1	0.666667
1461	FUCOSYLTRANSFERASE 7 (ALPHA (1,3) FUCOSYLTRANSFERASE)	FUT7		2529	3	1	1	1	2	1	1	0.333333	0.333333
1462	GAMMA-GLUTAMYL HYDROLASE (CONJUGASE, FOLYLPOLYGAMMAGLUTAMYL HYDROLASE)	GGH		8836	3	1	3	3	2	3	2	1	0.666667
1463	GUANINE NUCLEOTIDE BINDING PROTEIN (G PROTEIN), ALPHA INHIBITING ACTIVITY POLYPEPTIDE 3	GNAI3		2773	3	1	2	2	2	2	2	0.666667	0.666667
1464	HYPERPOLARIZATION ACTIVATED CYCLIC NUCLEOTIDE-GATED POTASSIUM CHANNEL 1	HCN1		348980	3	1	3	3	3	3	3	1	1
1465	HYPERPOLARIZATION ACTIVATED CYCLIC NUCLEOTIDE-GATED POTASSIUM CHANNEL 2	HCN2		610	3	1	3	3	3	3	3	1	1
1466	HYPERPOLARIZATION ACTIVATED CYCLIC NUCLEOTIDE-GATED POTASSIUM CHANNEL 3	HCN3		57657	3	1	3	3	3	3	3	1	1
1467	INSULIN-LIKE GROWTH FACTOR 2	IGF2		3481	3	1	2	2	2	2	2	0.666667	0.666667
1468	INTERLEUKIN 6 RECEPTOR	IL6R		3570	3	3	2	2	2	2	2	0.666667	0.666667
1469	INOSITOL 1,4,5-TRIPHOSPHATE RECEPTOR, TYPE 3	ITPR3		3710	3	1	2	2	2	2	2	0.666667	0.666667
1470	POTASSIUM VOLTAGE-GATED CHANNEL, ISK-RELATED FAMILY, MEMBER 2	KCNE1		3753	3	1	1	1	1	1	1	0.333333	0.333333
1471	POTASSIUM VOLTAGE-GATED CHANNEL, KQT-LIKE SUBFAMILY, MEMBER 2	KCNQ2		3785	3	2	2	2	2	2	2	0.666667	0.666667
1472	POTASSIUM VOLTAGE-GATED CHANNEL, KQT-LIKE SUBFAMILY, MEMBER 3	KCNQ3		3786	3	3	2	2	2	2	2	0.666667	0.666667
1473	MITOGEN-ACTIVATED PROTEIN KINASE KINASE 3	MAP2K3		5606	3	2	3	3	3	3	3	1	1
1474	MAP/MICROTUBULE AFFINITY-REGULATING KINASE 1	MARK1		4139	3	2	3	3	3	3	3	1	1
1475	MANNOSE PHOSPHATE ISOMERASE	MPI		4351	3	1	3	3	3	3	3	1	1
1476	NEDD4 FAMILY INTERACTING PROTEIN 1	NDFIP1		80762	3	1	3	3	3	3	3	1	1
1477	5'(3')-DEOXYRIBONUCLEOTIDASE	NT5C		30833	3	1	2	2	2	1	1	0.666667	0.333333
1478	PAS DOMAIN CONTAINING SERINE/THREONINE KINASE	PASK		23178	3	1	3	2	2	1	1	0.666667	0.333333
1479	PHOSPHODIESTERASE 1B, CALMODULIN-DEPENDENT	PDE1B		5153	3	3	3	3	3	3	3	1	1
1480	PYRUVATE DEHYDROGENASE KINASE, ISOZYME 4	PDK4		5166	3	1	3	3	3	3	3	1	1
1481	6-PHOSPHOFRUCTO-2-KINASE/FRUCTOSE-2,6-BIPHOSPHATASE 3	PFKFB3		5209	3	1	3	3	3	3	3	1	1
1482	PROTEIN KINASE N1	PKN1		5585	3	1	3	3	3	3	3	1	1
1483	PEPTIDYLPROLYL ISOMERASE B (CYCLOPHILIN B)	PPIB		5479	3	2	2	2	2	2	2	0.666667	0.666667
1484	PROKINETICIN RECEPTOR 2	PROKR2		128674	3	1	2	2	2	2	2	0.666667	0.666667
1485	V-REL RETICULOENDOTHELIOSIS VIRAL ONCOGENE HOMOLOG A, NUCLEAR FACTOR OF KAPPA LIGHT POLYPEPTIDE GENE ENHANCER IN B-CELLS 3, P65 (AVIAN)	RELA		5970	3	2	3	3	3	3	3	1	1
1486	REGULATOR OF G-PROTEIN SIGNALING 4	RGS4		5999	3	1	2	2	2	2	2	0.666667	0.666667
1487	RECEPTOR (TNFRSF)-INTERACTING SERINE-THREONINE KINASE 1	RIPK1		8737	3	1	3	3	3	3	3	1	1
1488	SUCRASE-ISOMALTASE (ALPHA-GLUCOSIDASE)	SI		6476	3	2	2	2	2	2	2	0.666667	0.666667
1489	SOLUTE CARRIER FAMILY 10 (SODIUM/BILE ACID COTRANSPORTER FAMILY), MEMBER 1	SLC10A1		6554	3	1	2	2	2	2	2	0.666667	0.666667
1490	SOLUTE CARRIER FAMILY 1 (NEUTRAL AMINO ACID TRANSPORTER), MEMBER 5	SLC1A5		6510	3	1	2	2	2	2	2	0.666667	0.666667
1491	STE20-LIKE KINASE (YEAST)	SLK		9748	3	3	2	2	2	2	2	0.666667	0.666667
1492	ST3 BETA-GALACTOSIDE ALPHA-2,3-SIALYLTRANSFERASE 1	ST3GAL1		6482	3	2	3	3	3	3	3	1	1
1493	SERINE/THREONINE KINASE 10	STK10		6793	3	2	3	3	3	3	3	1	1
1494	SERINE/THREONINE KINASE 11	STK11		6794	3	2	2	2	2	2	2	0.666667	0.666667
1495	SERINE/THREONINE KINASE 17B	STK17B		9262	3	2	3	3	3	3	3	1	1
1496	TRANSIENT RECEPTOR POTENTIAL CATION CHANNEL, SUBFAMILY M, MEMBER 2	TRPM2		7226	3	3	2	2	2	2	2	0.666667	0.666667
1497	TXK TYROSINE KINASE	TXK		7294	3	1	3	3	3	3	3	1	1
1498	UBIQUITIN-CONJUGATING ENZYME E2N (UBC13 HOMOLOG, YEAST)	UBE2N		7334	3	1	3	3	3	2	2	1	0.666667
1499	CORTICOTROPIN RELEASING HORMONE RECEPTOR 2 GAMMA	CRHR2	S	1395	2	1	2	2	2	2	2	1	1
1500	GLUTAMATE RECEPTOR, METABOTROPIC 7A	GRM7	S	2917	2	1	1	1	1	1	1	0.5	0.5
1501	OPIOID RECEPTOR, MU 1Y	OPRM1	S	4988	2	1	2	2	2	2	2	1	1
1502	3'-PHOSPHOADENOSINE 5'-PHOSPHOSULFATE SYNTHASE 2A	PAPSS2	S	9060	2	1	2	2	2	2	2	1	1
1503	3'-PHOSPHOADENOSINE 5'-PHOSPHOSULFATE SYNTHASE 2B	PAPSS2	S	9060	2	1	2	2	2	2	2	1	1
1504	SULFOTRANSFERASE FAMILY, CYTOSOLIC, 2B, MEMBER 1 -A	SULT2B1	S	6820	2	1	1	1	1	1	1	0.5	0.5
1505	SULFOTRANSFERASE FAMILY, CYTOSOLIC, 2B, MEMBER 1 -B	SULT2B1	S	6820	2	1	1	1	1	1	1	0.5	0.5
1506	AMINOADIPATE AMINOTRANSFERASE	AADAT		51166	2	2	1	1	1	1	1	0.5	0.5
1507	AP2 ASSOCIATED KINASE 1	AAK1		22848	2	1	2	2	2	2	2	1	1
1508	ATP-BINDING CASSETTE, SUB-FAMILY C (CFTR/MRP), MEMBER 3	ABCC3		8714	2	1	2	2	2	2	2	1	1
1509	ADIPONECTIN RECEPTOR 1	ADIPOR1		51094	2	1	2	2	2	2	2	1	1
1510	ADIPONECTIN RECEPTOR 2	ADIPOR2		79602	2	1	2	2	2	2	2	1	1
1511	AQUAPORIN 4	AQP4		361	2	2	2	2	2	2	2	1	1
1512	N-ACYLSPHINGOSINE AMIDOHYDROLASE (NON-LYSOSOMAL CERAMIDASE) 2	ASAH2		56624	2	2	2	2	2	2	2	1	1
1513	COMPLEMENT COMPONENT 1, R SUBCOMPONENT-LIKE	C1RL		51279	2	1	1	1	1	1	1	0.5	0.5
1514	CALCIUM CHANNEL, VOLTAGE-DEPENDENT, P/Q TYPE, ALPHA 1A SUBUNIT	CACNA1A		773	2	1	1	1	1	1	1	0.5	0.5
1515	CHEMOKINE (C-C MOTIF) LIGAND 3	CCL3		6348	2	1	2	2	2	2	2	1	1
1516	CD40 MOLECULE, TNF RECEPTOR SUPERFAMILY MEMBER 5	CD40		958	2	1	2	2	2	2	2	1	1
1517	CD69	CD69		107273	2	1	2	2	2	2	2	1	1
1518	CDC42 BINDING PROTEIN KINASE ALPHA (DMPK-LIKE)	CDC42BPA		8476	2	1	1	1	1	1	1	0.5	0.5
1519	PCTAIRE PROTEIN KINASE 1	CDK16		5127	2	1	2	2	2	2	2	1	1
1520	CYCLIN-DEPENDENT KINASE INHIBITOR 1A (P21, CIP1)	CDKN1A		1026	2	2	2	2	2	2	2	1	1
1521	CHOLINERGIC RECEPTOR, NICOTINIC, BETA 2 (NEURONAL)	CHRNB2		1141	2	1	2	2	2	2	2	1	1
1522	CARBOXYPEPTIDASE D	CPD		1362	2	1	2	2	2	2	2	1	1
1523	7-DEHYDROCHOLESTEROL REDUCTASE	DHCR7		1717	2	1	2	2	2	2	2	1	1
1524	EUCHROMATIC HISTONE-LYSINE N-METHYLTRANSFERASE 1	EHMT1		79813	2	1	2	2	2	2	2	1	1
1525	ECTONUCLEOTIDE PYROPHOSPHATASE/PHOSPHODIESTERASE 1	ENPP1		5167	2	1	2	2	2	2	2	1	1
1526	EPH RECEPTOR A6	EPHA6		285220	2	2	2	2	2	2	2	1	1
1527	FLAVIN CONTAINING MONOOXYGENASE 5	FMO5		2330	2	2	2	2	2	2	1	1	0.5
1528	GLUCOSE-6-PHOSPHATASE, CATALYTIC SUBUNIT	G6PC		2538	2	1	2	2	2	2	2	1	1
1529	CYCLIN G ASSOCIATED KINASE	GAK		2580	2	2	2	2	2	2	2	1	1
1530	GLUCOKINASE (HEXOKINASE 4) REGULATOR	GCKR		2646	2	1	2	2	2	1	1	1	0.5
1531	GQ/11 PROTEIN	GNAQ		2776	2	1	2	2	2	2	2	1	1
1532	GLUTATHIONE S-TRANSFERASE A3-3	GSTA3		2940	2	1	1	1	1	1	1	0.5	0.5
1533	GLUTATHIONE S-TRANSFERASE KAPPA 1	GSTK1		373156	2	1	1	1	1	1	1	0.5	0.5
1534	GLUTATHIONE S-TRANSFERASE MU 4	GSTM4		2948	2	1	1	1	1	1	1	0.5	0.5
1535	GLUTATHIONE S-TRANSFERASE MU 5	GSTM5		2949	2	1	1	1	1	1	1	0.5	0.5
1536	GLUTATHIONE S-TRANSFERASE OMEGA 1	GSTO1		9446	2	1	1	1	1	1	1	0.5	0.5
1537	GLUTATHIONE S-TRANSFERASE THETA 1	GSTT1		2952	2	1	1	1	1	1	1	0.5	0.5
1538	GLUTATHIONE TRANSFERASE ZETA 1	GSTZ1		2954	2	1	1	1	1	1	1	0.5	0.5
1539	HYDROXYACYL-COA DEHYDROGENASE/3-KETOACYL-COA THIOLASE/ENOYL-COA HYDRATASE (TRIFUNCTIONAL PROTEIN), ALPHA SUBUNIT	HADHA		3030	2	1	2	2	2	2	2	1	1
1540	MAJOR HISTOCOMPATIBILITY COMPLEX, CLASS II, DR BETA 1	HLA-DRB1		3123	2	1	2	2	2	2	2	1	1
1541	HEME OXYGENASE (DECYCLING) 1	HMOX1		3162	2	1	2	2	2	2	2	1	1
1542	INSULIN-LIKE GROWTH FACTOR BINDING PROTEIN 1	IGFBP1		3484	2	1	1	1	1	1	1	0.5	0.5
1543	INSULIN-LIKE GROWTH FACTOR BINDING PROTEIN 2, 36KDA	IGFBP2		3485	2	1	1	1	1	1	1	0.5	0.5
1544	INSULIN-LIKE GROWTH FACTOR BINDING PROTEIN 6	IGFBP6		3489	2	1	1	1	1	1	1	0.5	0.5
1545	POTASSIUM INWARDLY-RECTIFYING CHANNEL, SUBFAMILY J, MEMBER 2	KCNJ2		3759	2	2	2	2	2	2	2	1	1
1546	CALCIUM-ACTIVATED POTASSIUM CHANNEL (BK CHANNEL ALPHA1BETA1)	KCNMB1		3779	2	1	2	2	2	2	2	1	1
1547	LEGUMAIN	LGMN		5641	2	2	2	2	2	2	2	1	1
1548	MALE GERM CELL-ASSOCIATED KINASE	MAK		4117	2	1	2	2	2	2	2	1	1
1549	MITOGEN-ACTIVATED PROTEIN KINASE KINASE KINASE 4	MAP3K4		4216	2	1	2	2	2	2	2	1	1
1550	MITOGEN-ACTIVATED PROTEIN KINASE KINASE KINASE KINASE 5	MAP4K5		11183	2	2	2	2	2	2	2	1	1
1551	MITOGEN-ACTIVATED PROTEIN KINASE 4	MAPK4		5596	2	2	2	2	2	2	2	1	1
1552	MYOGLOBIN	MB		4151	2	1	2	2	2	2	2	1	1
1553	MYELIN BASIC PROTEIN	MBP		4155	2	1	2	2	2	2	2	1	1
1554	MALIC ENZYME 1, NADP(+)-DEPENDENT, CYTOSOLIC	ME1		4199	2	1	2	2	2	1	1	1	0.5
1555	MANNOSYL (ALPHA-1,3-)-GLYCOPROTEIN BETA-1,2-N-ACETYLGLUCOSAMINYLTRANSFERASE	MGAT1		4245	2	1	1	1	1	1	1	0.5	0.5
1556	MYOSIN LIGHT CHAIN KINASE 2	MYLK2		85366	2	1	1	1	1	1	1	0.5	0.5
1557	N-ACETYLGLUCOSAMINIDASE, ALPHA- (SANFILIPPO DISEASE IIIB)	NAGLU		4669	2	1	2	2	2	2	2	1	1
1558	NIMA (NEVER IN MITOSIS GENE A)-RELATED KINASE 3	NEK3		4752	2	2	2	2	2	2	2	1	1
1559	NEUROGLOBIN	NGB		58157	2	1	2	2	2	2	2	1	1
1560	NEUROPEPTIDE Y RECEPTOR Y6 (PSEUDOGENE)	NPY6R		4888	2	1	2	2	2	2	2	1	1
1561	PURINERGIC RECEPTOR P2X, LIGAND-GATED ION CHANNEL, 5	P2RX5		5026	2	2	2	2	2	2	2	1	1
1562	PROGESTIN AND ADIPOQ RECEPTOR FAMILY MEMBER VI	PAQR6		79957	2	1	2	2	2	2	2	1	1
1563	PROGESTIN AND ADIPOQ RECEPTOR FAMILY MEMBER VIII	PAQR8		85315	2	1	2	2	2	2	2	1	1
1564	PROGESTIN AND ADIPOQ RECEPTOR FAMILY MEMBER IX	PAQR9		344838	2	1	2	2	2	2	2	1	1
1565	PHOSPHODIESTERASE 6B	PDE6B		5158	2	1	2	2	2	2	2	1	1
1566	PEPTIDASE D	PEPD		5184	2	2	2	2	2	2	2	1	1
1567	PHOSPHORYLASE KINASE, GAMMA 2	PHKG2		5261	2	1	1	1	1	1	1	0.5	0.5
1568	PARAOXONASE 3	PON3		5446	2	1	2	2	2	2	2	1	1
1569	CYTOCHROME P450 REDUCTASE	POR		5447	2	2	2	2	2	2	2	1	1
1570	PROTEIN KINASE, AMP-ACTIVATED, GAMMA 2 NON-CATALYTIC SUBUNIT	PRKAG2		51422	2	1	1	1	1	1	1	0.5	0.5
1571	PROTEIN KINASE, AMP-ACTIVATED, GAMMA 3 NON-CATALYTIC SUBUNIT	PRKAG3		53632	2	1	1	1	1	1	1	0.5	0.5
1572	PROLACTIN RECEPTOR	PRLR		5618	2	1	2	2	2	2	2	1	1
1573	PROTEASE, SERINE, 2 (TRYPSIN 2)	PRSS2		5645	2	1	2	2	2	2	2	1	1
1574	PROTEIN TYROSINE PHOSPHATASE, NON-RECEPTOR TYPE 4 (MEGAKARYOCYTE)	PTPN4		5775	2	1	2	2	2	2	2	1	1
1575	PROTEIN TYROSINE PHOSPHATASE, RECEPTOR TYPE, H	PTPRH		5794	2	1	2	2	2	2	2	1	1
1576	PHOSPHORYLASE, GLYCOGEN; BRAIN	PYGB		5834	2	2	2	2	2	2	2	1	1
1577	RIO KINASE 2 (YEAST)	RIOK2		55781	2	1	2	2	2	2	2	1	1
1578	RIO KINASE 3 (YEAST)	RIOK3		8780	2	1	2	2	2	2	2	1	1
1579	SNF1-LIKE KINASE	SIK1		150094	2	2	2	2	2	2	2	1	1
1580	SOLUTE CARRIER FAMILY 13 (SODIUM-DEPENDENT DICARBOXYLATE TRANSPORTER), MEMBER 3	SLC13A3		64849	2	2	2	2	2	2	2	1	1
1581	SOLUTE CARRIER FAMILY 18 (VESICULAR MONOAMINE), MEMBER 2	SLC18A2		6571	2	2	2	2	2	2	2	1	1
1582	SOLUTE CARRIER FAMILY 1 (GLUTAMATE TRANSPORTER), MEMBER 7	SLC1A7		6512	2	2	2	2	2	2	2	1	1
1583	SOLUTE CARRIER FAMILY 22 (ORGANIC ANION TRANSPORTER), MEMBER 9	SLC22A9		114571	2	1	2	2	2	1	1	1	0.5
1584	SOLUTE CARRIER FAMILY 5 (CHOLINE TRANSPORTER), MEMBER 7	SLC5A7		60482	2	2	2	2	2	2	2	1	1
1585	SPERMIDINE SYNTHASE	SRM		6723	2	1	2	2	2	2	2	1	1
1586	SERINE/THREONINE KINASE 33	STK33		65975	2	2	2	2	2	2	2	1	1
1587	SERINE/THREONINE KINASE 38 LIKE	STK38L		23012	2	1	2	2	2	2	2	1	1
1588	TRANSFORMING GROWTH FACTOR, BETA RECEPTOR II (70/80KDA)	TGFBR2		7048	2	2	2	2	2	2	2	1	1
1589	TYROSINE KINASE NON-RECEPTOR 1	TNK1		8711	2	1	2	2	2	2	2	1	1
1590	TRANSIENT RECEPTOR POTENTIAL CATION CHANNEL, SUBFAMILY V, MEMBER 4	TRPV4		59341	2	1	2	2	2	2	2	1	1
1591	UBIQUITIN SPECIFIC PEPTIDASE 5 (ISOPEPTIDASE T)	USP5		8078	2	1	2	1	1	1	1	0.5	0.5
1592	CASEIN KINASE 1, ALPHA 1	CSNK1A1	S	1452	1	1	1	1	1	1	1	1	1
1593	CASEIN KINASE 1, ALPHA 2	CSNK1A1	S	1452	1	1	1	1	1	1	1	1	1
1594	CASEIN KINASE 1, DELTA 2	CSNK1D	S	1453	1	1	1	1	1	1	1	1	1
1595	DOPAMINE RECEPTOR D2B	DRD2	S	1813	1	1	1	1	1	1	1	1	1
1596	DOPAMINE RECEPTOR D2C	DRD2	S	1813	1	1	1	1	1	1	1	1	1
1597	GAMMA-AMINOBUTYRIC ACID (GABA) B RECEPTOR, 1	GABBR1	S	2550	1	1	1	1	1	1	1	1	1
1598	G PROTEIN-COUPLED RECEPTOR 109	GPR109A	S	338442	1	1	1	1	1	1	1	1	1
1599	GLUTAMATE RECEPTOR, METABOTROPIC 1A	GRM1	S	2911	1	1	1	1	1	1	1	1	1
1600	GLUTAMATE RECEPTOR, METABOTROPIC 5B	GRM5	S	2915	1	1	1	1	1	1	1	1	1
1601	GLUTAMATE RECEPTOR, METABOTROPIC 8A	GRM8	S	2918	1	1	1	1	1	1	1	1	1
1602	5-HYDROXYTRYPTAMINE (SEROTONIN) RECEPTOR 4G	HTR4	S	3360	1	1	1	1	1	1	1	1	1
1603	5-HYDROXYTRYPTAMINE (SEROTONIN) RECEPTOR 4L	HTR4	S	3360	1	1	1	1	1	1	1	1	1
1604	MITOGEN-ACTIVATED PROTEIN KINASE KINASE 6 BETA	MAP2K6	S	5608	1	1	1	1	1	1	1	1	1
1605	PHOSPHODIESTERASE 11A-4	PDE11A	S	50940	1	1	1	1	1	1	1	1	1
1606	PHOSPHODIESTERASE 4B5, CAMP-SPECIFIC (PHOSPHODIESTERASE E4 DUNCE HOMOLOG, DROSOPHILA)	PDE4B	S	5142	1	1	1	1	1	1	1	1	1
1607	PROTEIN TYROSINE PHOSPHATASE, RECEPTOR TYPE, F ISOFORM 1	PTPRF	S	5792	1	1	1	1	1	1	1	1	1
1608	PROTEIN TYROSINE PHOSPHATASE, RECEPTOR TYPE, F ISOFORM 2	PTPRF	S	5792	1	1	1	1	1	1	1	1	1
1609	ACTIVIN A RECEPTOR, TYPE IC	ACVR1C		130399	1	1	1	1	1	1	1	1	1
1610	ACTIVIN A RECEPTOR, TYPE IIB	ACVR2B		93	1	1	1	1	1	1	1	1	1
1611	ALDOLASE B, FRUCTOSE-BISPHOSPHATE	ALDOB		229	1	1	1	1	1	1	1	1	1
1612	ACID CERAMIDASE	ASAH1		427	1	1	1	1	1	1	1	1	1
1613	ATPASE, NA+/K+ TRANSPORTING, ALPHA 1 POLYPEPTIDE	ATP1A1		476	1	1	1	1	1	1	1	1	1
1614	ATPASE, NA+/K+ TRANSPORTING, ALPHA 2 (+) POLYPEPTIDE	ATP1A2		477	1	1	1	1	1	1	1	1	1
1615	BCL2-ASSOCIATED X PROTEIN	BAX		581	1	1	1	1	1	1	1	1	1
1616	BILIVERDIN REDUCTASE A	BLVRA		644	1	1	1	1	1	1	1	1	1
1617	BONE MORPHOGENETIC PROTEIN RECEPTOR, TYPE IB	BMPR1B		658	1	1	1	1	1	1	1	1	1
1618	BUB1 BUDDING UNINHIBITED BY BENZIMIDAZOLES 1 HOMOLOG (YEAST)	BUB1		699	1	1	1	1	1	1	1	1	1
1619	CALCIUM CHANNEL, VOLTAGE-DEPENDENT, L TYPE, ALPHA 1S SUBUNIT	CACNA1S		779	1	1	1	1	1	1	1	1	1
1620	CALCIUM/CALMODULIN-DEPENDENT PROTEIN KINASE ID	CAMK1D		57118	1	1	1	1	1	1	1	1	1
1621	CALCIUM/CALMODULIN-DEPENDENT PROTEIN KINASE (CAM KINASE) II BETA	CAMK2B		816	1	1	1	1	1	1	1	1	1
1622	CHEMOKINE (C-C MOTIF) LIGAND 7	CCL7		6354	1	1	1	1	1	1	1	1	1
1623	CHEMOKINE (C-C MOTIF) LIGAND 8	CCL8		6355	1	1	1	1	1	1	1	1	1
1624	CHEMOKINE (C-C MOTIF) RECEPTOR 6	CCR6		1235	1	1	1	1	1	1	1	1	1
1625	CDC42 BINDING PROTEIN KINASE BETA (DMPK-LIKE)	CDC42BPB		9578	1	1	1	1	1	1	1	1	1
1626	CYCLIN-DEPENDENT KINASE INHIBITOR 1B (P27, KIP1)	CDKN1B		1027	1	1	1	1	1	1	1	1	1
1627	CENTROMERE PROTEIN E, 312KDA	CENPE		1062	1	1	1	1	1	1	1	1	1
1628	COMPLEMENT FACTOR I	CFI		3426	1	1	1	1	1	1	1	1	1
1629	CHOLINERGIC RECEPTOR, NICOTINIC, BETA 4	CHRNB4		1143	1	1	1	1	1	1	1	1	1
1630	CREB-BINDING PROTEIN	CREBBP		1387	1	1	1	1	1	1	1	1	1
1631	CATENIN (CADHERIN-ASSOCIATED PROTEIN), BETA 1, 88KDA	CTNNB1		1499	1	1	1	1	1	1	1	1	1
1632	CYTOCHROME P450, FAMILY 26, SUBFAMILY C, POLYPEPTIDE 1	CYP26C1		340665	1	1	1	1	1	1	1	1	1
1633	DOPA DECARBOXYLASE (AROMATIC L-AMINO ACID DECARBOXYLASE)	DDC		1644	1	1	1	1	1	1	1	1	1
1634	DISCOIDIN DOMAIN RECEPTOR TYROSINE KINASE 1B	DDR1		780	1	1	1	1	1	1	1	1	1
1635	DYSTROPHIA MYOTONICA-PROTEIN KINASE	DMPK		1760	1	1	1	1	1	1	1	1	1
1636	DUAL SPECIFICITY PHOSPHATASE 12	DUSP12		11266	1	1	1	1	1	1	1	1	1
1637	DUAL-SPECIFICITY TYROSINE-(Y)-PHOSPHORYLATION REGULATED KINASE 1B	DYRK1B		9149	1	1	1	1	1	1	1	1	1
1638	ENDOTHELIN CONVERTING ENZYME 2	ECE2		9718	1	1	1	1	1	1	1	1	1
1639	EPIDERMAL GROWTH FACTOR (BETA-UROGASTRONE)	EGF		1950	1	1	1	1	1	1	1	1	1
1640	EGL NINE HOMOLOG 2 (C. ELEGANS)	EGLN2		112398	1	1	1	1	1	1	1	1	1
1641	EUKARYOTIC TRANSLATION INITIATION FACTOR 4E BINDING PROTEIN 1	EIF4EBP1		1978	1	1	1	1	1	1	1	1	1
1642	ENDO-BETA-N-ACETYLGLUCOSAMINIDASE	ENGASE		64772	1	1	1	1	1	1	1	1	1
1643	ERYTHROCYTE MEMBRANE PROTEIN BAND 4.2	EPB42		2038	1	1	1	1	1	1	1	1	1
1644	V-ERB-B2 ERYTHROBLASTIC LEUKEMIA VIRAL ONCOGENE HOMOLOG 3 (AVIAN)	ERBB3		2065	1	1	1	1	1	1	1	1	1
1645	FERROCHELATASE (PROTOPORPHYRIA)	FECH		2235	1	1	1	1	1	1	1	1	1
1646	FUCOSYLTRANSFERASE 8 (ALPHA (1,6) FUCOSYLTRANSFERASE)	FUT8		2530	1	1	1	1	1	1	1	1	1
1647	GAMMA-AMINOBUTYRIC ACID (GABA) A RECEPTOR, BETA 1	GABRB1		2560	1	1	1	1	1	1	1	1	1
1648	GAMMA-AMINOBUTYRIC ACID (GABA) C RECEPTOR, RHO 3	GABRR3		200959	1	1	1	1	1	1	1	1	1
1649	GALACTOSYLCERAMIDASE	GALC		2581	1	1	1	1	1	1	1	1	1
1650	GASTRIN	GAST		2520	1	1	1	1	1	1	1	1	1
1651	G PROTEIN-COUPLED BILE ACID RECEPTOR 1	GPBAR1		151306	1	1	1	1	1	1	1	1	1
1652	G PROTEIN-COUPLED RECEPTOR KINASE 4	GRK4		2868	1	1	1	1	1	1	1	1	1
1653	3-HYDROXYANTHRANILATE 3,4-DIOXYGENASE	HAAO		23498	1	1	1	1	1	1	1	1	1
1654	HOMEODOMAIN INTERACTING PROTEIN KINASE 1	HIPK1		204851	1	1	1	1	1	1	1	1	1
1655	HEPSIN	HPN		3249	1	1	1	1	1	1	1	1	1
1656	HEAT SHOCK 70KDA PROTEIN 9 (MORTALIN)	HSPA9		3313	1	1	1	1	1	1	1	1	1
1657	ISLET AMYLOID POLYPEPTIDE	IAPP		3375	1	1	1	1	1	1	1	1	1
1658	INTERFERON, GAMMA	IFNG		3458	1	1	1	1	1	1	1	1	1
1659	INTERLEUKIN 10	IL10		3586	1	1	1	1	1	1	1	1	1
1660	K(LYSINE) ACETYLTRANSFERASE 2A	KAT2A		2648	1	1	1	1	1	1	1	1	1
1661	POTASSIUM VOLTAGE-GATED CHANNEL, SHAL-RELATED SUBFAMILY, MEMBER 2	KCND2		3751	1	1	1	1	1	1	1	1	1
1662	POTASSIUM INWARDLY-RECTIFYING CHANNEL, SUBFAMILY J, MEMBER 12	KCNJ12		3768	1	1	1	1	1	1	1	1	1
1663	POTASSIUM INWARDLY-RECTIFYING CHANNEL, SUBFAMILY J, MEMBER 14	KCNJ14		3770	1	1	1	1	1	1	1	1	1
1664	POTASSIUM INWARDLY-RECTIFYING CHANNEL, SUBFAMILY J, MEMBER 4	KCNJ4		3761	1	1	1	1	1	1	1	1	1
1665	POTASSIUM INWARDLY-RECTIFYING CHANNEL, SUBFAMILY J, MEMBER 6	KCNJ6		3763	1	1	1	1	1	1	1	1	1
1666	KINESIN FAMILY MEMBER 14	KIF14		9928	1	1	1	1	1	1	1	1	1
1667	KINESIN FAMILY MEMBER 1B	KIF1B		23095	1	1	1	1	1	1	1	1	1
1668	KINESIN FAMILY MEMBER 2C	KIF2C		11004	1	1	1	1	1	1	1	1	1
1669	KINESIN FAMILY MEMBER 3A	KIF3A		11127	1	1	1	1	1	1	1	1	1
1670	KINESIN FAMILY MEMBER 5B	KIF5B		3799	1	1	1	1	1	1	1	1	1
1671	KINESIN FAMILY MEMBER 5C	KIF5C		3800	1	1	1	1	1	1	1	1	1
1672	KALLIKREIN-RELATED PEPTIDASE 5	KLK5		25818	1	1	1	1	1	1	1	1	1
1673	BETA-LACTAMASE	LACTB		114294	1	1	1	1	1	1	1	1	1
1674	LAMIN B RECEPTOR	LBR		3930	1	1	1	1	1	1	1	1	1
1675	LECTIN, GALACTOSIDE-BINDING, SOLUBLE, 4	LGALS4		3960	1	1	1	1	1	1	1	1	1
1676	LEUKOCYTE RECEPTOR TYROSINE KINASE	LTK		4058	1	1	1	1	1	1	1	1	1
1677	MITOGEN-ACTIVATED PROTEIN KINASE 6	MAPK6		5597	1	1	1	1	1	1	1	1	1
1678	MICROTUBULE ASSOCIATED SERINE/THREONINE KINASE-LIKE	MASTL		84930	1	1	1	1	1	1	1	1	1
1679	SERINE/THREONINE-PROTEIN KINASE NIM1	MGC42105		167359	1	1	1	1	1	1	1	1	1
1680	MATRIX METALLOPEPTIDASE 26	MMP26		56547	1	1	1	1	1	1	1	1	1
1681	MEVALONATE KINASE	MVK		4598	1	1	1	1	1	1	1	1	1
1682	NEMO-LIKE KINASE	NLK		51701	1	1	1	1	1	1	1	1	1
1683	NUAK FAMILY, SNF1-LIKE KINASE, 2	NUAK2		81788	1	1	1	1	1	1	1	1	1
1684	PURINERGIC RECEPTOR P2X, LIGAND-GATED ION CHANNEL, 6	P2RX6		9127	1	1	1	1	1	1	1	1	1
1685	PHOSPHODIESTERASE 12	PDE12		201626	1	1	1	1	1	1	1	1	1
1686	PHOSPHORYLASE KINASE, GAMMA 1 (MUSCLE)	PHKG1		5260	1	1	1	1	1	1	1	1	1
1687	PHOSPHATIDYLINOSITOL 4-KINASE, CATALYTIC, BETA	PI4KB		5298	1	1	1	1	1	1	1	1	1
1688	PIPECOLIC ACID OXIDASE	PIPOX		51268	1	1	1	1	1	1	1	1	1
1689	PROTEIN KINASE, MEMBRANE ASSOCIATED TYROSINE/THREONINE 1	PKMYT1		9088	1	1	1	1	1	1	1	1	1
1690	PHOSPHOLIPASE C, BETA 1 (PHOSPHOINOSITIDE-SPECIFIC)	PLCB1		23236	1	1	1	1	1	1	1	1	1
1691	PHOSPHOLIPASE C, BETA 2	PLCB2		5330	1	1	1	1	1	1	1	1	1
1692	PHOSPHOLIPASE C, BETA 3 (PHOSPHATIDYLINOSITOL-SPECIFIC)	PLCB3		5331	1	1	1	1	1	1	1	1	1
1693	PHOSPHOLIPASE C, BETA 4	PLCB4		5332	1	1	1	1	1	1	1	1	1
1694	PHOSPHOLIPASE C, GAMMA 1	PLCG1		5335	1	1	1	1	1	1	1	1	1
1695	PROOPIOMELANOCORTIN	POMC		5443	1	1	1	1	1	1	1	1	1
1696	PEPTIDYLPROLYL ISOMERASE C (CYCLOPHILIN C)	PPIC		5480	1	1	1	1	1	1	1	1	1
1697	PEPTIDYLPROLYL ISOMERASE D (CYCLOPHILIN D)	PPID		5481	1	1	1	1	1	1	1	1	1
1698	PROTEIN PHOSPHATASE 2 (FORMERLY 2A), CATALYTIC SUBUNIT, ALPHA ISOFORM	PPP2CA		5515	1	1	1	1	1	1	1	1	1
1699	PROTEIN KINASE, AMP-ACTIVATED, ALPHA 1 CATALYTIC SUBUNIT	PRKAA1		5562	1	1	1	1	1	1	1	1	1
1700	PROTEIN TYROSINE PHOSPHATASE, NON-RECEPTOR TYPE 13 (APO-1/CD95 (FAS)-ASSOCIATED PHOSPHATASE)	PTPN13		5783	1	1	1	1	1	1	1	1	1
1701	PROTEIN TYROSINE PHOSPHATASE, RECEPTOR TYPE, G	PTPRG		5793	1	1	1	1	1	1	1	1	1
1702	ARGINYL AMINOPEPTIDASE (AMINOPEPTIDASE B)	RNPEP		6051	1	1	1	1	1	1	1	1	1
1703	RIBOSOMAL PROTEIN S6 KINASE, 90KDA, POLYPEPTIDE 6	RPS6KA6		27330	1	1	1	1	1	1	1	1	1
1704	RIBOSOMAL PROTEIN S6 KINASE-LIKE 1	RPS6KL1		83694	1	1	1	1	1	1	1	1	1
1705	RYANODINE RECEPTOR 2 (CARDIAC)	RYR2		6262	1	1	1	1	1	1	1	1	1
1706	SODIUM CHANNEL, VOLTAGE GATED, TYPE VIII, ALPHA SUBUNIT	SCN8A		6334	1	1	1	1	1	1	1	1	1
1707	SCY1-LIKE 3 (S. CEREVISIAE)	SCYL3		57147	1	1	1	1	1	1	1	1	1
1708	SET DOMAIN CONTAINING (LYSINE METHYLTRANSFERASE) 7	SETD7		80854	1	1	1	1	1	1	1	1	1
1709	SURFACTANT, PULMONARY-ASSOCIATED PROTEIN D	SFTPD		6441	1	1	1	1	1	1	1	1	1
1710	SIRTUIN (SILENT MATING TYPE INFORMATION REGULATION 2 HOMOLOG) 4 (S. CEREVISIAE)	SIRT4		23409	1	1	1	1	1	1	1	1	1
1711	SIRTUIN (SILENT MATING TYPE INFORMATION REGULATION 2 HOMOLOG) 6 (S. CEREVISIAE)	SIRT6		51548	1	1	1	1	1	1	1	1	1
1712	SIRTUIN (SILENT MATING TYPE INFORMATION REGULATION 2 HOMOLOG) 7 (S. CEREVISIAE)	SIRT7		51547	1	1	1	1	1	1	1	1	1
1713	SOLUTE CARRIER FAMILY 16, MEMBER 3 (MONOCARBOXYLIC ACID TRANSPORTER 4)	SLC16A3		9123	1	1	1	1	1	1	1	1	1
1714	SOLUTE CARRIER FAMILY 16, MEMBER 7 (MONOCARBOXYLIC ACID TRANSPORTER 2)	SLC16A7		9194	1	1	1	1	1	1	1	1	1
1715	SOLUTE CARRIER FAMILY 22 (ORGANIC CATION/ERGOTHIONEINE TRANSPORTER), MEMBER 4	SLC22A4		6583	1	1	1	1	1	1	1	1	1
1716	SOLUTE CARRIER FAMILY 25 (CARNITINE/ACYLCARNITINE TRANSLOCASE), MEMBER 20	SLC25A20		788	1	1	1	1	1	1	1	1	1
1717	SOLUTE CARRIER FAMILY 2 (FACILITATED GLUCOSE TRANSPORTER), MEMBER 11	SLC2A11		66035	1	1	1	1	1	1	1	1	1
1718	SOLUTE CARRIER FAMILY 2 (FACILITATED GLUCOSE TRANSPORTER), MEMBER 4	SLC2A4		6517	1	1	1	1	1	1	1	1	1
1719	SOLUTE CARRIER FAMILY 36 (PROTON/AMINO ACID SYMPORTER), MEMBER 1	SLC36A1		206358	1	1	1	1	1	1	1	1	1
1720	SOLUTE CARRIER FAMILY 4, ANION EXCHANGER, MEMBER 1	SLC4A1		6521	1	1	1	1	1	1	1	1	1
1721	SOLUTE CARRIER FAMILY 6 (NEUROTRANSMITTER TRANSPORTER, L-PROLINE), MEMBER 7	SLC6A7		6534	1	1	1	1	1	1	1	1	1
1722	SOLUTE CARRIER FAMILY 7 (CATIONIC AMINO ACID TRANSPORTER, Y+ SYSTEM), MEMBER 1	SLC7A1		6541	1	1	1	1	1	1	1	1	1
1723	SOLUTE CARRIER FAMILY 7, (NEUTRAL AMINO ACID TRANSPORTER, Y+ SYSTEM) MEMBER 10	SLC7A10		56301	1	1	1	1	1	1	1	1	1
1724	SOLUTE CARRIER FAMILY 9 (SODIUM/HYDROGEN EXCHANGER), MEMBER 7	SLC9A7		84679	1	1	1	1	1	1	1	1	1
1725	SNURPORTIN 1	SNUPN		10073	1	1	1	1	1	1	1	1	1
1726	SERINE/THREONINE KINASE 24 (STE20 HOMOLOG, YEAST)	STK24		8428	1	1	1	1	1	1	1	1	1
1727	SERINE/THREONINE KINASE 25 (STE20 HOMOLOG, YEAST)	STK25		10494	1	1	1	1	1	1	1	1	1
1728	SUPPRESSOR OF VARIEGATION 3-9 HOMOLOG 1 (DROSOPHILA)	SUV39H1		6839	1	1	1	1	1	1	1	1	1
1729	TACHYKININ, PRECURSOR 1 (SUBSTANCE K, SUBSTANCE P, NEUROKININ 1, NEUROKININ 2, NEUROMEDIN L, NEUROKININ ALPHA, NEUROPEPTIDE K, NEUROPEPTIDE GAMMA)	TAC1		6863	1	1	1	1	1	1	1	1	1
1730	THIMET OLIGOPEPTIDASE 1	THOP1		7064	1	1	1	1	1	1	1	1	1
1731	TRIBBLES HOMOLOG 3 (DROSOPHILA)	TRIB3		57761	1	1	1	1	1	1	1	1	1
1732	TRANSIENT RECEPTOR POTENTIAL CATION CHANNEL, SUBFAMILY C, MEMBER 3	TRPC3		7222	1	1	1	1	1	1	1	1	1
1733	U2AF HOMOLOGY MOTIF (UHM) KINASE 1	UHMK1		127933	1	1	1	1	1	1	1	1	1
1734	VACCINIA RELATED KINASE 3	VRK3		51231	1	1	1	1	1	1	1	1	1
1735	WNK LYSINE DEFICIENT PROTEIN KINASE 3	WNK3		65267	1	1	1	1	1	1	1	1	1
1736	EXPORTIN 1 (CRM1 HOMOLOG, YEAST)	XPO1		7514	1	1	1	1	1	1	1	1	1
